# Supplementary material for: Genome-wide analyses of self-reported empathy: correlations with autism, schizophrenia, and anorexia nervosa
Source: Transl Psychiatry. 2018 Mar 12;8:35. doi: 10.1038/s41398-017-0082-6 (PMC5845860; doi:10.1038/s41398-017-0082-6)
Supplement: Supplementary file 2 — Supplementary Tables [file 41398_2017_82_MOESM2_ESM.xlsx]

## Sheet: Index
Sheet	Name
1	Independent SNPs with P < 1E-6 from the GWAS studies
2	Variance explained by the top SNPs
3	Gene based association for Empathy (non-stratified)
4	GO enrichment analysis
5	Heritability
6	Functional enrichment
7	Male-female heterogeneity
8	Genes with sex-specific expression in the postmortem human brain
9	Genetic correlation

## Sheet: 1
This table provides the details of all independent SNPs of suggestive significance (P < 1x10-6)
Chr = Chromosome, BP = base pair (Hg19), P = Regression P-value, Effect = Regression beta (not standardized), SE = Standard error
Phenotype	SNP	Chr	Freq Effect allele	Freq Other allele	BP	Effect allele	Other allele	P	Effect	SE	Study	Imputation r2	Nearest Gene (GENCODE)	Other genes	Genic Location
EQ	rs4882760	12	0.49071	0.50929	128913894	T	A	4.29255e-08	-0.509003	0.0929052	M+F	0.86	TMEM132C		intron
EQ	rs189163756	2	0.04125	0.95875	143370827	C	A	1.21099e-07	-1.33045	0.251402	M+F	0.69	KYNU		intergenic
EQ	rs76891664	2	0.08911	0.91089	143354362	G	A	1.96543e-07	-1.15869	0.222686	M	0.98	AC016706.1	KYNU	intergenic
EQ	rs146838217	10	0.25939	0.74061	120542718	G	C	3.06196e-07	0.539595	0.105393	M+F	0.82	U3		intergenic
EQ	rs11264567	1	0.30279	0.69721	153875689	G	A	3.14425e-07	0.718918	0.140546	M	0.97	GATAD2B	DENND4B, CRTC2, SLC39A1, CREB3L4	intron
EQ	rs1141090	11	0.57405	0.42595	13033155	C	A	3.63852e-07	0.434924	0.0854943	M+F	0.98	RASSF10	CTC-497E21.3, CTC-497E21.5	3-prime-UTR
EQ	rs10265275	7	0.46764	0.53236	135775848	T	C	6.37287e-07	-0.741114	0.148815	M	0.86	AC009784.3		intergenic
EQ	rs75171949	5	0.07849	0.92151	101110228	G	C	6.49965e-07	-1.2334	0.247858	M	0.89	Metazoa_SRP		intergenic
EQ	rs201219357	15	0.03957	0.96043	69399212	I	D	6.80593e-07	-1.87261	0.376991	F	0.57	RP11-809H16.5
EQ	rs2089401	16	0.899	0.101	67549653	G	C	8.17486e-07	-1.04301	0.211494	M	0.96	CTD-2012K14.1	ZDHHC1, HSD11B2, ATP6V0D1	intergenic
EQ	rs201645977	16	0.84537	0.15463	67797575	I	D	8.878e-07	-0.877517	0.178522	M	0.95	RANBP10	GFOD2, C16orf48, TSNAXIP1

## Sheet: 2
This table provides details of the most significant SNPs in each GWAS and the variance explained
Chr = chromosome, P = regression P-value, Effect = regression beta (not standardized), SE = standard error of regression, R2 = variance explained by the SNP, R2 (after WC) = variance explained after winner's curse correction
Study	SNP	Chr	Effect allele	Other allele	P	Effect	SE	R2	R2 (after WC)
EQ_All	rs4882760	12	T	A	4.29e-08	-0.509	0.092905	0.0640216	0.00205
EQ_M	rs76891664	2	G	A	1.97e-07	-1.15869	0.222686	0.121189	0.0165
EQ_F	rs201219357	15	I	D	6.81e-07	-1.87261	0.376991	0.100452	0.000615

## Sheet: 3
This table provides the results of the MAGMA gene-based P-value analyses
Significant genes have been highlighted in red
Genes are significant after Bonferroni correction
GENE	CHR	START	STOP	NSNPS	NPARAM	N	ZSTAT	P	SYMBOL
ENSG00000137872	15	47466298	48076420	1827	65	45000	4.7716	9.1366e-07	SEMA6D
ENSG00000138829	5	127583601	128004878	1288	39	45000	4.7471	1.0319e-06	FBN2
ENSG00000142494	17	19388698	19492347	162	25	45000	4.5129	3.1967e-06	SLC47A1
ENSG00000160741	1	153910145	153941101	36	8	45000	4.3796	5.9455e-06	CRTC2
ENSG00000186468	5	81559177	81584396	64	14	45000	4.2921	8.8476e-06	RPS23
ENSG00000198837	1	153891977	153929172	50	6	45000	4.2851	9.1316e-06	DENND4B
ENSG00000143614	1	153767201	153905451	232	17	45000	4.1544	1.6306e-05	GATAD2B
ENSG00000143552	1	153955161	154137592	234	19	45000	4.1119	1.9622e-05	NUP210L
ENSG00000133265	19	55763599	55801749	90	18	45000	4.1091	1.9858e-05	HSPBP1
ENSG00000104856	19	45494688	45551452	94	21	45000	4.1024	2.0442e-05	RELB
ENSG00000205464	5	81565281	81692796	231	27	45000	4.021	2.8979e-05	ATP6AP1L
ENSG00000151917	6	56809773	56902140	177	12	45000	3.9618	3.72e-05	BEND6
ENSG00000152348	5	81257844	81582676	543	34	45000	3.9581	3.778e-05	ATG10
ENSG00000143545	1	153944127	153968834	23	8	45000	3.953	3.8596e-05	RAB13
ENSG00000143570	1	153921575	153950188	32	6	45000	3.9231	4.3712e-05	SLC39A1
ENSG00000157483	15	59417113	59675099	756	60	45000	3.8687	5.47e-05	MYO1E
ENSG00000204669	9	74656292	74697733	118	17	45000	3.8496	5.9163e-05	C9orf57
ENSG00000143578	1	153930010	153956839	33	6	45000	3.8364	6.2416e-05	CREB3L4
ENSG00000123612	2	158373279	158495517	151	25	45000	3.8064	7.05e-05	ACVR1C
ENSG00000228716	5	79912047	79960802	236	10	45000	3.8009	7.2084e-05	DHFR
ENSG00000143543	1	153936745	153960164	26	5	45000	3.7309	9.5401e-05	JTB
ENSG00000149294	11	112821997	113159158	955	63	45000	3.7282	9.6415e-05	NCAM1
ENSG00000271043	5	79935819	79956855	116	6	45000	3.7098	0.00010371	MTRNR2L2
ENSG00000183520	1	38464930	38500496	58	18	45000	3.6853	0.00011422	UTP11L
ENSG00000118473	1	66989066	67223982	828	26	45000	3.6746	0.00011912	SGIP1
ENSG00000183034	17	72910370	72940007	46	12	45000	3.6254	0.00014424	OTOP2
ENSG00000104870	19	50000073	50039590	89	9	45000	3.6121	0.00015187	FCGRT
ENSG00000142609	1	1843396	1945276	317	21	45000	3.5775	0.00017346	C1orf222
ENSG00000008130	1	1672671	1721896	80	8	45000	3.5723	0.00017691	NADK
ENSG00000182938	17	72921814	72956087	91	22	45000	3.5655	0.00018156	OTOP3
ENSG00000137804	15	41614892	41683248	144	14	45000	3.5646	0.00018223	NUSAP1
ENSG00000104859	19	45532298	45584214	69	9	45000	3.5584	0.00018659	CLASRP
ENSG00000197110	19	39724246	39745646	65	11	45000	3.5542	0.00018957	IFNL3
ENSG00000106070	7	50647760	50871159	710	35	45000	3.5106	0.00022356	GRB10
ENSG00000053254	14	89581215	90095493	1415	159	45000	3.5065	0.00022704	FOXN3
ENSG00000137806	15	41669551	41704717	75	11	45000	3.5058	0.00022761	NDUFAF1
ENSG00000129152	11	17731115	17753678	59	12	45000	3.4916	0.0002401	MYOD1
ENSG00000124205	20	57865482	57911047	87	22	45000	3.4515	0.00027878	EDN3
ENSG00000030110	6	33530329	33558019	107	21	45000	3.4476	0.0002828	BAK1
ENSG00000169885	1	1836266	1858735	73	8	45000	3.443	0.00028761	CALML6
ENSG00000104147	15	41591466	41634819	102	11	45000	3.4418	0.00028891	OIP5
ENSG00000137815	15	41690606	41785761	191	18	45000	3.4374	0.00029366	RTF1
ENSG00000181409	17	79081095	79149877	304	46	45000	3.4312	0.0003005	AATK
ENSG00000173769	3	44273378	44383590	233	16	45000	3.4244	0.00030808	TOPAZ1
ENSG00000204913	17	38087727	38111000	72	10	45000	3.4131	0.00032112	LRRC3C
ENSG00000178821	1	1839029	1860712	73	8	45000	3.413	0.00032126	TMEM52
ENSG00000179152	3	44369611	44460943	185	18	45000	3.3972	0.00034042	TCAIM
ENSG00000177885	17	73304157	73411790	254	11	45000	3.3941	0.00034424	GRB2
ENSG00000067365	16	8705540	8750081	148	15	45000	3.3939	0.00034457	METTL22
ENSG00000120685	13	39574003	39622252	98	10	45000	3.3926	0.00034619	PROSER1
ENSG00000143549	1	154117784	154177124	71	11	45000	3.3838	0.00035747	TPM3
ENSG00000107897	10	27474146	27541059	363	16	45000	3.377	0.00036638	ACBD5
ENSG00000177954	1	153953235	153974626	18	8	45000	3.3705	0.0003751	RPS27
ENSG00000170426	12	57306938	57338189	80	14	45000	3.3642	0.00038379	SDR9C7
ENSG00000154719	21	26947968	26989829	152	10	45000	3.3609	0.00038838	MRPL39
ENSG00000164690	7	155582680	155614967	68	20	45000	3.358	0.00039258	SHH
ENSG00000196712	17	29411945	29719134	378	10	45000	3.3397	0.0004193	NF1
ENSG00000113318	5	79940467	80182279	696	28	45000	3.3305	0.00043339	MSH3
ENSG00000205592	12	40777197	40974632	1049	32	45000	3.3124	0.00046244	MUC19
ENSG00000161533	17	73927588	73985515	176	23	45000	3.2936	0.00049464	ACOX1
ENSG00000188906	12	40580546	40773087	666	40	45000	3.2712	0.00053542	LRRK2
ENSG00000157349	16	70313566	70379186	44	15	45000	3.2654	0.00054654	DDX19B
ENSG00000116809	1	16258364	16312627	88	14	45000	3.2644	0.00054845	ZBTB17
ENSG00000167377	16	71471500	71506998	73	13	45000	3.2431	0.00059122	ZNF23
ENSG00000126861	17	29589031	29634557	57	5	45000	3.2387	0.00060035	OMG
ENSG00000162086	16	3345406	3378852	46	7	45000	3.2387	0.00060041	ZNF75A
ENSG00000104835	19	39395906	39450495	148	18	45000	3.232	0.00061455	SARS2
ENSG00000107554	10	101625334	101779676	498	28	45000	3.2291	0.00062092	DNMBP
ENSG00000186350	9	137198944	137342431	425	35	45000	3.2291	0.00062098	RXRA
ENSG00000161904	6	33728979	33766913	161	15	45000	3.2288	0.00062159	LEMD2
ENSG00000267467	19	45435495	45462820	95	7	45000	3.2218	0.00063684	APOC4
ENSG00000224916	19	45435495	45462822	95	7	45000	3.2218	0.00063684	APOC4-APOC2
ENSG00000065526	1	16164359	16276955	186	21	45000	3.2119	0.0006593	SPEN
ENSG00000115183	2	159815146	160099170	899	55	45000	3.191	0.00070899	TANC1
ENSG00000196549	3	154731913	154911497	375	50	45000	3.1885	0.00071515	MME
ENSG00000168268	3	52548386	52579070	67	10	45000	3.1869	0.0007191	NT5DC2
ENSG00000234906	19	45439243	45462822	90	6	45000	3.1837	0.000727	APOC2
ENSG00000104825	19	39380340	39409533	67	13	45000	3.1824	0.00073027	NFKBIB
ENSG00000142552	19	50020875	50060219	131	6	45000	3.1528	0.00080862	RCN3
ENSG00000204128	2	231892205	231924434	91	16	45000	3.1477	0.00082283	C2orf72
ENSG00000167914	17	38109226	38144019	128	13	45000	3.1452	0.0008298	GSDMA
ENSG00000088543	3	50585462	50618458	47	8	45000	3.1432	0.0008357	C3orf18
ENSG00000168273	3	52558029	52623253	148	12	45000	3.1411	0.00084153	SMIM4
ENSG00000112893	5	109015067	109215326	678	28	45000	3.1203	0.00090327	MAN2A1
ENSG00000150722	2	182808968	183006125	436	44	45000	3.119	0.00090734	PPP1R1C
ENSG00000065618	10	105781044	105855760	129	22	45000	3.1175	0.00091207	COL17A1
ENSG00000183386	1	38452442	38481278	54	17	45000	3.1131	0.0009257	FHL3
ENSG00000163092	2	167734997	168126263	1370	42	45000	3.1069	0.00094514	XIRP2
ENSG00000214026	11	1958508	2015752	205	25	45000	3.101	0.0009644	MRPL23
ENSG00000204580	6	30834198	30877933	182	19	45000	3.094	0.00098755	DDR1
ENSG00000090554	19	49967464	49999488	77	9	45000	3.0906	0.00099892	FLT3LG
ENSG00000104853	19	45447842	45506599	180	14	45000	3.0885	0.001006	CLPTM1
ENSG00000028203	12	95601522	95706566	332	24	45000	3.0869	0.0010111	VEZT
ENSG00000182224	17	7751064	7775600	51	12	45000	3.0861	0.001014	CYB5D1
ENSG00000114735	3	50596583	50632366	43	7	45000	3.0829	0.0010251	HEMK1
ENSG00000141098	16	67698434	67763324	73	12	45000	3.0818	0.0010286	GFOD2
ENSG00000065613	10	105716959	105798991	235	18	45000	3.0781	0.0010417	SLK
ENSG00000114737	3	50633921	50659262	36	7	45000	3.0721	0.0010628	CISH
ENSG00000205220	16	67958405	67980990	14	4	45000	3.0715	0.001065	PSMB10
ENSG00000268500	19	52105344	52160142	212	43	45000	3.0674	0.0010796	SIGLEC5
ENSG00000215790	1	1646277	1687431	75	7	45000	3.0638	0.0010929	SLC35E2
ENSG00000112769	6	112419963	112586141	443	44	45000	3.0627	0.0010966	LAMA4
ENSG00000140993	16	3338832	3365729	33	5	45000	3.0538	0.0011298	TIGD7
ENSG00000129277	17	34420983	34443014	83	7	45000	3.0532	0.001132	CCL4
ENSG00000010327	3	52519354	52568511	85	15	45000	3.0446	0.0011651	STAB1
ENSG00000105501	19	52104781	52160151	214	43	45000	3.0443	0.0011662	SIGLEC5
ENSG00000187664	19	19356450	19383605	56	6	45000	3.0432	0.0011702	HAPLN4
ENSG00000141084	16	67747005	67850555	119	15	45000	3.0411	0.0011787	RANBP10
ENSG00000128626	19	39411188	39433802	50	7	45000	3.0408	0.0011796	MRPS12
ENSG00000185621	3	197677071	197780591	274	17	45000	3.0394	0.0011853	LMLN
ENSG00000166913	20	43504317	43547173	97	8	45000	3.0303	0.0012215	YWHAB
ENSG00000132749	11	68464908	68529032	97	8	45000	3.0278	0.0012317	MTL5
ENSG00000103067	16	68253014	68282005	38	4	45000	3.0233	0.0012501	ESRP2
ENSG00000163939	3	52569368	52729933	346	13	45000	3.0205	0.0012619	PBRM1
ENSG00000154639	21	18874700	18975897	253	21	45000	3.0204	0.0012621	CXADR
ENSG00000078369	1	1706729	1832495	150	15	45000	3.015	0.001285	GNB1
ENSG00000179840	1	9702668	9724644	55	8	45000	3.0148	0.0012858	C1orf200
ENSG00000198339	6	27097076	27118418	29	10	45000	3.0104	0.0013045	HIST1H4I
ENSG00000113396	5	127863706	128379335	2201	48	45000	3.0061	0.0013229	SLC27A6
ENSG00000100060	22	37855101	37892439	52	9	45000	3.0036	0.0013341	MFNG
ENSG00000016864	3	52718505	52750048	51	5	45000	3.0029	0.001337	GLT8D1
ENSG00000096395	6	33752450	33781788	104	15	45000	3.0018	0.0013419	MLN
ENSG00000180263	12	95460525	95621258	466	31	45000	2.998	0.001359	FGD6
ENSG00000075336	18	71805746	71836197	126	8	45000	2.9898	0.0013958	TIMM21
ENSG00000172137	16	71382616	71434341	159	20	45000	2.9869	0.0014092	CALB2
ENSG00000185862	17	29620784	29651130	41	4	45000	2.9827	0.0014284	EVI2B
ENSG00000114902	3	52728971	52752182	42	6	45000	2.9782	0.0014499	SPCS1
ENSG00000135390	12	54016510	54081192	193	15	45000	2.9771	0.0014551	ATP5G2
ENSG00000113407	5	33430802	33479644	140	18	45000	2.9763	0.0014586	TARS
ENSG00000119707	14	73515144	73598122	169	25	45000	2.973	0.0014745	RBM25
ENSG00000132780	1	46039518	46094566	89	7	45000	2.9719	0.0014797	NASP
ENSG00000055957	3	52801603	52836078	68	7	45000	2.969	0.0014936	ITIH1
ENSG00000040275	5	169000638	169041782	128	11	45000	2.9687	0.0014952	SPDL1
ENSG00000197903	6	27096073	27124619	44	14	45000	2.9682	0.0014976	HIST1H2BK
ENSG00000112210	6	57043607	57097078	52	10	45000	2.967	0.0015036	RAB23
ENSG00000213996	19	19365173	19394200	70	8	45000	2.9669	0.0015039	TM6SF2
ENSG00000185758	4	184232917	184253579	51	12	45000	2.9585	0.0015459	CLDN24
ENSG00000087053	11	95556046	95668479	295	19	45000	2.957	0.001553	MTMR2
ENSG00000183011	17	7750003	7798556	105	19	45000	2.9565	0.0015559	LSMD1
ENSG00000182040	17	72902176	72929351	22	8	45000	2.9418	0.0016314	USH1G
ENSG00000147604	8	74192506	74218024	74	11	45000	2.9416	0.0016326	RPL7
ENSG00000159588	1	46075716	46099729	59	5	45000	2.9385	0.0016491	CCDC17
ENSG00000117461	1	46495812	46652160	262	17	45000	2.9378	0.0016529	PIK3R3
ENSG00000006194	16	3303743	3361401	71	9	45000	2.9373	0.0016552	ZNF263
ENSG00000007402	3	50390233	50551675	290	22	45000	2.9344	0.0016707	CACNA2D2
ENSG00000197724	9	96328689	96451869	513	26	45000	2.9207	0.0017461	PHF2
ENSG00000213398	16	67963653	67988034	21	5	45000	2.9201	0.0017498	LCAT
ENSG00000159761	16	67690719	67712661	24	7	45000	2.9199	0.0017506	C16orf86
ENSG00000130595	11	1930792	1969936	110	26	45000	2.9185	0.0017583	TNNT3
ENSG00000075945	1	169880467	170064349	542	15	45000	2.9168	0.0017681	KIFAP3
ENSG00000262484	19	39389620	39412798	60	11	45000	2.9085	0.001816	CCER2
ENSG00000109832	11	125763271	125803158	125	22	45000	2.9062	0.0018293	DDX25
ENSG00000250565	2	46707889	46779696	235	30	45000	2.9043	0.0018402	ATP6V1E2
ENSG00000105063	19	55731148	55780363	125	24	45000	2.9039	0.0018427	PPP6R1
ENSG00000137825	15	41775591	41805747	70	16	45000	2.9037	0.001844	ITPKA
ENSG00000121653	11	45897202	45938016	73	20	45000	2.9035	0.0018449	MAPK8IP1
ENSG00000197442	6	136868185	137123656	447	45	45000	2.9009	0.0018603	MAP3K5
ENSG00000187258	7	34687851	34927944	883	53	45000	2.8991	0.0018713	NPSR1
ENSG00000163938	3	52705172	52738508	56	5	45000	2.8978	0.0018792	GNL3
ENSG00000166037	11	95513129	95575857	211	17	45000	2.8922	0.0019125	CEP57
ENSG00000132510	17	7733222	7768114	69	17	45000	2.8883	0.0019366	KDM6B
ENSG00000185345	6	161758452	163158803	5118	253	45000	2.8866	0.001947	PARK2
ENSG00000160161	19	19639057	19667468	52	6	45000	2.8829	0.0019702	CILP2
ENSG00000162267	3	52818784	52853025	66	8	45000	2.8744	0.0020241	ITIH3
ENSG00000257949	17	73965301	74006667	137	20	45000	2.8667	0.0020739	TEN1
ENSG00000007923	1	6684228	6771984	191	19	45000	2.8608	0.0021131	DNAJC11
ENSG00000163684	3	58281974	58320422	165	11	45000	2.8593	0.0021232	RPP14
ENSG00000159753	16	67668822	67701472	44	12	45000	2.858	0.0021318	RLTPR
ENSG00000158545	16	88626789	88708374	321	30	45000	2.8564	0.0021424	ZC3H18
ENSG00000109654	4	154063494	154270472	574	55	45000	2.854	0.0021586	TRIM2
ENSG00000038358	16	67896926	67928406	37	8	45000	2.8518	0.0021736	EDC4
ENSG00000250067	19	19617036	19658390	77	6	45000	2.8509	0.00218	YJEFN3
ENSG00000243444	9	112393068	112723755	1291	84	45000	2.8477	0.0022017	PALM2
ENSG00000116273	1	6663745	6694093	54	10	45000	2.847	0.0022069	PHF13
ENSG00000213937	16	3052457	3074506	55	13	45000	2.8441	0.002227	CLDN9
ENSG00000102781	13	30766767	30891621	390	38	45000	2.8426	0.0022374	KATNAL1
ENSG00000106100	7	30454143	30528400	156	21	45000	2.8385	0.002266	NOD1
ENSG00000186010	19	19616545	19654285	72	5	45000	2.8361	0.0022836	NDUFA13
ENSG00000072042	14	68133518	68172531	90	14	45000	2.8348	0.0022924	RDH11
ENSG00000131183	5	176796236	176835849	57	11	45000	2.8311	0.0023196	SLC34A1
ENSG00000178093	19	19613227	19636838	42	5	45000	2.8305	0.0023236	TSSK6
ENSG00000164684	8	81530686	81797016	379	20	45000	2.8292	0.0023336	ZNF704
ENSG00000167874	17	7748383	7769417	43	12	45000	2.8249	0.002365	TMEM88
ENSG00000131187	5	176819141	176846577	34	11	45000	2.8234	0.0023759	F12
ENSG00000177300	4	184229220	184251927	54	12	45000	2.8206	0.0023963	CLDN22
ENSG00000077458	11	95492106	95533573	126	13	45000	2.8197	0.0024035	FAM76B
ENSG00000079308	2	218654512	218877718	613	89	45000	2.819	0.0024089	TNS1
ENSG00000235156	3	99894531	99923035	55	11	45000	2.818	0.0024162	TMEM30C
ENSG00000114738	3	50638951	50696720	95	13	45000	2.8147	0.0024408	MAPKAPK3
ENSG00000105705	19	19376827	19441653	129	11	45000	2.8147	0.0024412	SUGP1
ENSG00000144597	3	15458862	15494120	76	12	45000	2.8133	0.0024515	EAF1
ENSG00000114904	3	52734800	52814965	159	12	45000	2.8119	0.0024626	NEK4
ENSG00000149571	11	126283254	126883355	2084	157	45000	2.8056	0.0025111	KIRREL3
ENSG00000125149	16	67133861	67192442	58	13	45000	2.7828	0.002695	C16orf70
ENSG00000161618	19	49946426	49984305	104	10	45000	2.7826	0.002696	ALDH16A1
ENSG00000188038	16	67908708	67932758	33	8	45000	2.7823	0.0026989	NRN1L
ENSG00000172057	17	38067294	38093854	67	9	45000	2.7801	0.0027167	ORMDL3
ENSG00000111886	6	89956927	90035018	297	47	45000	2.7776	0.0027384	GABRR2
ENSG00000139988	14	68158603	68211169	148	17	45000	2.7772	0.0027413	RDH12
ENSG00000166482	17	19276755	19300553	26	6	45000	2.7753	0.0027579	MFAP4
ENSG00000217930	16	4371550	4415608	98	17	45000	2.775	0.00276	PAM16
ENSG00000167491	19	19486635	19629740	196	13	45000	2.7709	0.0027949	GATAD2A
ENSG00000104695	8	30621973	30681830	142	13	45000	2.7682	0.0028187	PPP2CB
ENSG00000103066	16	68269207	68304961	69	9	45000	2.7659	0.0028385	PLA2G15
ENSG00000211456	3	45720548	45796916	249	15	45000	2.7658	0.0028393	SACM1L
ENSG00000136161	13	49053095	49117369	75	12	45000	2.7629	0.0028643	RCBTB2
ENSG00000269190	19	39422044	39476550	167	24	45000	2.7621	0.0028712	FBXO17
ENSG00000166183	14	104542016	104589098	138	23	45000	2.7611	0.00288	ASPG
ENSG00000172572	12	20512179	20847315	1082	80	45000	2.758	0.0029078	PDE3A
ENSG00000176919	9	139829698	139851426	76	12	45000	2.7544	0.0029401	C8G
ENSG00000198018	10	101409263	101475997	125	11	45000	2.7534	0.0029488	ENTPD7
ENSG00000152104	1	214512039	214735792	793	62	45000	2.7442	0.0030333	PTPN14
ENSG00000163359	2	238222646	238333018	289	39	45000	2.7394	0.0030779	COL6A3
ENSG00000100364	22	45576219	45646650	270	24	45000	2.7359	0.0031107	KIAA0930
ENSG00000095209	9	108446825	108548893	300	10	45000	2.7333	0.0031354	TMEM38B
ENSG00000066583	5	128420444	128459721	137	20	45000	2.7323	0.0031445	ISOC1
ENSG00000176490	19	2704565	2731416	99	13	45000	2.7312	0.0031554	DIRAS1
ENSG00000206562	3	15412782	15492073	177	19	45000	2.7269	0.0031964	METTL6
ENSG00000151718	4	184010446	184251930	447	42	45000	2.7197	0.0032669	WWC2
ENSG00000198674	11	123854870	123875868	76	14	45000	2.7195	0.0032692	OR10G6
ENSG00000198055	5	176820205	176879902	82	16	45000	2.7086	0.0033784	GRK6
ENSG00000102904	16	67830668	67876051	57	11	45000	2.7039	0.0034268	TSNAXIP1
ENSG00000197208	5	131620136	131689899	185	14	45000	2.7037	0.003429	SLC22A4
ENSG00000153002	3	148498889	148587974	302	44	45000	2.702	0.0034461	CPB1
ENSG00000196155	16	67301413	67333402	51	10	45000	2.6935	0.0035351	PLEKHG4
ENSG00000198657	11	124283807	124304789	100	8	45000	2.6919	0.0035523	OR8B4
ENSG00000041988	1	6674926	6705646	70	12	45000	2.6915	0.0035567	THAP3
ENSG00000105366	19	51944101	51971710	56	9	45000	2.6911	0.0035607	SIGLEC8
ENSG00000014919	10	101461601	101501857	55	9	45000	2.6869	0.0036059	COX15
ENSG00000157766	15	89336674	89428585	274	43	45000	2.6861	0.003614	ACAN
ENSG00000255154	3	58293341	58313847	76	9	45000	2.6859	0.0036173	RPP14
ENSG00000141086	16	67951543	67976317	16	3	45000	2.6852	0.0036248	CTRL
ENSG00000162924	2	61098656	61168745	115	23	45000	2.6838	0.0036391	REL
ENSG00000039523	16	67542321	67590691	66	14	45000	2.6824	0.0036551	FAM65A
ENSG00000100767	14	73694205	73751348	150	31	45000	2.682	0.0036593	PAPLN
ENSG00000072736	16	68108654	68273162	241	12	45000	2.6804	0.0036763	NFATC3
ENSG00000214700	12	27223991	27245447	79	13	45000	2.6796	0.0036859	C12orf71
ENSG00000173163	2	62105859	62384382	537	24	45000	2.6794	0.0036882	COMMD1
ENSG00000130313	19	17612438	17642097	90	15	45000	2.6782	0.0037009	PGLS
ENSG00000114745	3	39128150	39159854	78	16	45000	2.6771	0.0037126	GORASP1
ENSG00000213780	6	30865961	30891883	121	12	45000	2.6758	0.0037278	GTF2H4
ENSG00000159596	1	46142886	46170115	54	5	45000	2.6726	0.0037637	TMEM69
ENSG00000126746	12	6765643	6808738	31	9	45000	2.6695	0.0037986	ZNF384
ENSG00000006075	17	34405602	34427515	81	8	45000	2.6671	0.0038252	CCL3
ENSG00000184825	6	27104861	27125317	33	11	45000	2.6669	0.0038274	HIST1H2AH
ENSG00000167702	8	145681426	145709585	40	7	45000	2.6626	0.0038775	KIFC2
ENSG00000187600	2	46646329	46721564	272	16	45000	2.6616	0.0038888	TMEM247
ENSG00000197429	1	46149996	46226322	157	8	45000	2.6615	0.0038896	IPP
ENSG00000234776	11	45918085	45938833	30	6	45000	2.6609	0.0038962	C11orf94
ENSG00000197375	5	131695444	131741306	125	12	45000	2.6584	0.0039262	SLC22A5
ENSG00000152944	12	27165479	27229276	212	23	45000	2.6579	0.0039318	MED21
ENSG00000153266	3	62345356	62369999	33	8	45000	2.6573	0.0039383	FEZF2
ENSG00000025796	6	108178960	108289393	176	12	45000	2.6562	0.0039514	SEC63
ENSG00000144481	2	234816043	234938166	454	58	45000	2.6547	0.0039684	TRPM8
ENSG00000119125	9	74719511	74882109	481	34	45000	2.6512	0.0040099	GDA
ENSG00000184925	9	139834003	139859949	84	12	45000	2.6501	0.0040234	LCN12
ENSG00000185668	1	38499523	38522450	49	9	45000	2.646	0.0040727	POU3F1
ENSG00000184602	16	11752270	11783015	80	12	45000	2.6431	0.004108	SNN
ENSG00000023330	3	52222102	52258343	30	5	45000	2.6431	0.0041081	ALAS1
ENSG00000168676	16	67313331	67370666	82	11	45000	2.6427	0.0041124	KCTD19
ENSG00000183578	15	51338795	51407473	136	19	45000	2.6418	0.0041235	TNFAIP8L3
ENSG00000105398	19	48363723	48399654	145	17	45000	2.6406	0.0041376	SULT2A1
ENSG00000168872	16	70370732	70417286	50	15	45000	2.6363	0.0041906	DDX19A
ENSG00000162413	1	6640784	6684667	78	14	45000	2.6329	0.004233	KLHL21
ENSG00000253148	1	192276122	192346415	162	18	45000	2.6316	0.0042495	RGS21
ENSG00000110680	11	14978214	15003900	37	4	45000	2.6314	0.0042517	CALCA
ENSG00000103852	15	99666528	99801428	384	30	45000	2.6274	0.0043023	TTC23
ENSG00000155657	2	179380716	179705529	569	34	45000	2.6271	0.0043063	TTN
ENSG00000153066	16	11762936	11846734	236	21	45000	2.6258	0.0043218	TXNDC11
ENSG00000056050	4	170640616	170689104	106	22	45000	2.624	0.0043455	C4orf27
ENSG00000168065	11	64313098	64350347	43	7	45000	2.6208	0.0043866	SLC22A11
ENSG00000164035	4	101306498	101811283	1727	55	45000	2.6204	0.0043911	EMCN
ENSG00000160469	19	55783440	55833901	145	21	45000	2.6187	0.004413	BRSK1
ENSG00000255524	16	28638975	28680003	8	2	45000	2.6181	0.0044215	NPIPB8
ENSG00000134827	11	59610273	59644048	31	11	45000	2.6164	0.0044435	TCN1
ENSG00000178372	10	5530658	5551533	65	15	45000	2.6155	0.0044543	CALML5
ENSG00000183421	21	43149529	43197266	206	27	45000	2.6153	0.0044572	RIPK4
ENSG00000175866	17	78998948	79101232	469	62	45000	2.6121	0.0044998	BAIAP2
ENSG00000182511	15	91416925	91449006	88	16	45000	2.611	0.0045138	FES
ENSG00000099810	9	21792542	21941646	296	27	45000	2.61	0.0045265	MTAP
ENSG00000159069	9	139824887	139849148	88	13	45000	2.6097	0.0045316	FBXW5
ENSG00000159720	16	67461917	67525140	75	12	45000	2.6094	0.0045354	ATP6V0D1
ENSG00000215440	20	57254187	57304294	177	22	45000	2.6082	0.0045507	NPEPL1
ENSG00000121774	1	32469430	32536451	36	11	45000	2.6076	0.0045586	KHDRBS1
ENSG00000121039	8	74196847	74247516	128	18	45000	2.6033	0.0046168	RDH10
ENSG00000248485	1	161218517	161265240	178	23	45000	2.6014	0.0046422	PCP4L1
ENSG00000170653	12	53891640	54030199	240	20	45000	2.6011	0.0046468	ATF7
ENSG00000158856	8	21896506	21950038	187	22	45000	2.6006	0.0046528	DMTN
ENSG00000122299	16	11834442	11901123	185	23	45000	2.5962	0.004713	ZC3H7A
ENSG00000126860	17	29634578	29658902	37	3	45000	2.5959	0.0047174	EVI2A
ENSG00000121680	11	45921220	45950363	54	11	45000	2.593	0.0047569	PEX16
ENSG00000203778	6	112398802	112433993	97	5	45000	2.5905	0.0047916	FAM229B
ENSG00000182698	2	220182131	220207899	74	7	45000	2.59	0.0047982	RESP18
ENSG00000159713	16	67413712	67437438	42	7	45000	2.5894	0.0048072	TPPP3
ENSG00000123360	12	54933134	54983023	122	30	45000	2.5893	0.0048081	PDE1B
ENSG00000139200	12	6792958	6819966	36	11	45000	2.5802	0.0049365	PIANP
ENSG00000159714	16	67418322	67460736	71	9	45000	2.5781	0.0049679	ZDHHC1
ENSG00000166923	15	33000175	33036870	109	19	45000	2.5778	0.004971	GREM1
ENSG00000173080	1	155901480	155922625	22	4	45000	2.5756	0.0050039	RXFP4
ENSG00000140832	16	71650064	71686017	76	13	45000	2.5712	0.0050667	MARVELD3
ENSG00000159792	16	67917175	67973581	57	10	45000	2.5694	0.0050942	PSKH1
ENSG00000114767	3	51957446	51985957	41	11	45000	2.5682	0.0051112	RRP9
ENSG00000180871	2	218980012	219011976	55	5	45000	2.5668	0.0051319	CXCR2
ENSG00000120798	12	95404005	95477479	184	26	45000	2.5661	0.0051429	NR2C1
ENSG00000179820	19	54359477	54389691	43	5	45000	2.566	0.0051444	MYADM
ENSG00000159592	1	46082976	46163785	168	8	45000	2.5641	0.005172	GPBP1L1
ENSG00000171608	1	9701790	9799172	170	29	45000	2.5636	0.0051795	PIK3CD
ENSG00000140945	16	82650408	83840204	6691	348	45000	2.5618	0.0052072	CDH13
ENSG00000089116	12	113889839	113920085	62	5	45000	2.5607	0.005223	LHX5
ENSG00000129933	19	19421490	19479563	117	10	45000	2.5604	0.0052274	MAU2
ENSG00000141665	18	71730588	71825100	302	11	45000	2.5576	0.0052701	FBXO15
ENSG00000159708	16	67350701	67429106	132	11	45000	2.557	0.0052794	LRRC36
ENSG00000123908	8	141531264	141655718	351	37	45000	2.5521	0.0053544	AGO2
ENSG00000099622	19	1249384	1284879	35	6	45000	2.5507	0.0053749	CIRBP
ENSG00000167264	16	68011649	68123223	158	14	45000	2.5495	0.0053939	DUS2
ENSG00000163686	3	58213233	58291420	301	18	45000	2.5464	0.0054417	ABHD6
ENSG00000123815	19	41187434	41234112	131	22	45000	2.5385	0.0055671	ADCK4
ENSG00000155287	10	101360282	101390366	94	11	45000	2.5382	0.0055713	SLC25A28
ENSG00000254995	20	57216490	57300466	244	34	45000	2.5373	0.0055851	STX16-NPEPL1
ENSG00000125255	13	103686350	103729196	213	32	45000	2.5357	0.0056116	SLC10A2
ENSG00000176720	2	242488136	242523546	127	26	45000	2.5349	0.0056245	BOK
ENSG00000188811	13	39602443	39634246	60	10	45000	2.5341	0.0056371	NHLRC3
ENSG00000102898	16	67870635	67916470	64	10	45000	2.5315	0.0056787	NUTF2
ENSG00000112812	6	27205480	27234403	81	15	45000	2.5304	0.0056974	PRSS16
ENSG00000203995	1	53298183	53370670	156	11	45000	2.529	0.0057194	ZYG11A
ENSG00000102974	16	67586310	67683086	122	20	45000	2.5281	0.0057338	CTCF
ENSG00000176387	16	67454555	67481456	40	6	45000	2.5235	0.0058102	HSD11B2
ENSG00000121481	1	185004496	185081740	79	15	45000	2.5216	0.0058412	RNF2
ENSG00000239839	8	6863391	6885823	54	17	45000	2.5195	0.0058756	DEFA3
ENSG00000152128	2	135203330	135486570	778	46	45000	2.5191	0.0058826	TMEM163
ENSG00000139679	13	48953707	49028840	97	11	45000	2.5181	0.0058993	LPAR6
ENSG00000172613	11	67149176	67175881	42	7	45000	2.5162	0.0059306	RAD9A
ENSG00000181350	17	16334891	16405467	207	20	45000	2.515	0.005951	FAM211A
ENSG00000167889	17	74854538	74956475	545	52	45000	2.5142	0.0059645	MGAT5B
ENSG00000068903	19	39359197	39400502	84	22	45000	2.5126	0.005993	SIRT2
ENSG00000101104	20	43528703	43597676	134	23	45000	2.5116	0.0060096	PABPC1L
ENSG00000086015	1	46242659	46511796	544	13	45000	2.5114	0.0060129	MAST2
ENSG00000184697	16	3054713	3080072	56	13	45000	2.5098	0.0060408	CLDN6
ENSG00000074935	6	112381980	112418732	67	6	45000	2.5047	0.0061276	TUBE1
ENSG00000215262	8	36631842	36803646	291	20	45000	2.5047	0.0061278	KCNU1
ENSG00000155636	2	178967151	179013738	104	22	45000	2.5046	0.0061303	RBM45
ENSG00000168026	3	39139152	39190394	155	19	45000	2.5046	0.0061303	TTC21A
ENSG00000185219	3	44471262	44529162	84	17	45000	2.5025	0.006166	ZNF445
ENSG00000124074	16	67686848	67711168	26	8	45000	2.5011	0.0061898	ENKD1
ENSG00000109762	4	186115391	186301339	546	30	45000	2.5009	0.0061933	SNX25
ENSG00000120688	13	41625410	41668137	39	12	45000	2.4963	0.0062741	WBP4
ENSG00000119929	10	101452315	101525891	107	16	45000	2.4923	0.0063466	CUTC
ENSG00000163412	3	71714567	71813924	288	33	45000	2.4903	0.0063812	EIF4E3
ENSG00000170439	12	56065330	56088395	47	9	45000	2.4903	0.0063826	METTL7B
ENSG00000198453	19	37397231	37499602	404	12	45000	2.4889	0.0064069	ZNF568
ENSG00000117507	1	171096879	171140707	172	20	45000	2.488	0.0064227	FMO6P
ENSG00000161638	12	54779045	54823244	60	12	45000	2.4875	0.0064323	ITGA5
ENSG00000108599	17	19797615	19891656	139	10	45000	2.4863	0.0064534	AKAP10
ENSG00000041880	3	51966361	51992883	38	9	45000	2.4853	0.0064722	PARP3
ENSG00000157350	16	70403338	70483140	71	20	45000	2.4852	0.0064731	ST3GAL2
ENSG00000181499	11	123803492	123824580	79	13	45000	2.4834	0.0065075	OR6T1
ENSG00000114742	3	39083489	39148155	175	22	45000	2.4823	0.0065278	WDR48
ENSG00000142541	19	49980811	50005565	63	6	45000	2.4821	0.0065304	RPL13A
ENSG00000198807	14	37116773	37158920	138	23	45000	2.4814	0.0065437	PAX9
ENSG00000213563	8	145741117	145764516	27	6	45000	2.4777	0.006611	C8orf82
ENSG00000258417	8	133026467	133107902	270	35	45000	2.4777	0.0066115	OC90
ENSG00000117153	1	202850228	202907764	142	12	45000	2.4758	0.0066474	KLHL12
ENSG00000159723	16	67506474	67527716	23	7	45000	2.4741	0.0066787	AGRP
ENSG00000172260	1	71851623	72758417	1869	92	45000	2.4736	0.0066877	NEGR1
ENSG00000114405	3	62294648	62331888	47	17	45000	2.472	0.0067176	C3orf14
ENSG00000182810	16	68045179	68067770	23	4	45000	2.4711	0.006735	DDX28
ENSG00000177946	16	90026206	90048942	109	19	45000	2.4701	0.0067546	CENPBD1
ENSG00000143569	1	154182655	154253986	98	12	45000	2.4672	0.0068093	UBAP2L
ENSG00000102977	16	67681415	67704713	25	7	45000	2.464	0.0068697	ACD
ENSG00000240247	8	6844288	6885778	55	17	45000	2.4594	0.0069594	DEFA1B
ENSG00000142534	19	49989622	50012946	48	4	45000	2.459	0.0069669	RPS11
ENSG00000106829	9	82176688	82351658	326	29	45000	2.4579	0.0069878	TLE4
ENSG00000141526	17	80176273	80229005	96	17	45000	2.4576	0.0069934	SLC16A3
ENSG00000114473	3	197605946	197697013	247	20	45000	2.4544	0.007057	IQCG
ENSG00000186522	2	110290559	110381783	225	23	45000	2.4531	0.0070824	2010-09-01
ENSG00000139117	12	39030624	39311232	856	31	45000	2.4506	0.0071309	CPNE8
ENSG00000112531	6	163825032	164009628	358	20	45000	2.4494	0.0071547	QKI
ENSG00000167487	19	18737775	18791309	161	22	45000	2.4473	0.0071966	KLHL26
ENSG00000231824	18	5135284	5207502	234	42	45000	2.4454	0.0072349	C18orf42
ENSG00000173660	1	46759303	46792448	53	15	45000	2.4438	0.0072675	UQCRH
ENSG00000167701	8	145718356	145742557	29	5	45000	2.4431	0.0072817	GPT
ENSG00000160183	21	43781999	43826955	221	51	45000	2.443	0.0072835	TMPRSS3
ENSG00000000457	1	169808772	169873408	208	17	45000	2.4424	0.0072942	SCYL3
ENSG00000125888	20	17664317	17726516	228	29	45000	2.4414	0.0073146	BANF2
ENSG00000173093	12	111274573	111355339	247	32	45000	2.44	0.0073442	CCDC63
ENSG00000164323	4	186070819	186140658	238	15	45000	2.4394	0.0073557	KIAA1430
ENSG00000049239	1	9284834	9341396	204	30	45000	2.4386	0.0073712	H6PD
ENSG00000196569	6	129194342	129847714	1684	76	45000	2.4375	0.0073946	LAMA2
ENSG00000180354	7	30164426	30212378	146	23	45000	2.4358	0.0074294	MTURN
ENSG00000166484	17	19271034	19296857	29	6	45000	2.4356	0.0074336	MAPK7
ENSG00000138430	2	174927175	175123426	564	19	45000	2.431	0.0075279	OLA1
ENSG00000168701	16	67251006	67273181	24	6	45000	2.4274	0.007604	TMEM208
ENSG00000149557	11	125305646	125376213	156	22	45000	2.4273	0.0076067	FEZ1
ENSG00000171806	1	169751670	169774107	92	14	45000	2.4265	0.0076228	METTL18
ENSG00000166747	16	71752913	71853104	237	22	45000	2.4261	0.0076309	AP1G1
ENSG00000100568	14	68103792	68151548	102	14	45000	2.4238	0.00768	VTI1B
ENSG00000160957	8	145726667	145753229	32	4	45000	2.4234	0.007687	RECQL4
ENSG00000175029	10	126666421	126859739	731	79	45000	2.4223	0.0077114	CTBP2
ENSG00000163539	3	33527737	33769848	437	31	45000	2.4214	0.0077296	CLASP2
ENSG00000182253	15	99628420	99685798	262	24	45000	2.4212	0.0077337	SYNM
ENSG00000172531	11	67155654	67198654	72	11	45000	2.4192	0.007777	PPP1CA
ENSG00000196844	11	125636008	125658714	78	11	45000	2.4189	0.0077833	PATE2
ENSG00000230989	16	83831448	83863342	145	26	45000	2.4178	0.0078075	HSBP1
ENSG00000111321	12	6474211	6510733	107	24	45000	2.4162	0.0078423	LTBR
ENSG00000198142	2	110361911	110386563	66	11	45000	2.4129	0.0079126	SOWAHC
ENSG00000167700	8	145724457	145746596	26	4	45000	2.4115	0.0079438	MFSD3
ENSG00000111602	12	56800903	56853187	104	9	45000	2.409	0.0079978	TIMELESS
ENSG00000109132	4	41736099	41760987	83	13	45000	2.4085	0.0080099	PHOX2B
ENSG00000187954	8	145664965	145701060	58	12	45000	2.4084	0.0080122	CYHR1
ENSG00000116095	2	179335195	179391189	106	18	45000	2.4039	0.0081108	PLEKHA3
ENSG00000114786	3	51999066	52033199	30	11	45000	2.4035	0.0081197	ABHD14A-ACY1
ENSG00000243989	3	51999066	52033213	30	11	45000	2.4035	0.0081197	ACY1
ENSG00000134253	1	117643682	117675209	75	13	45000	2.4035	0.0081203	TRIM45
ENSG00000170340	2	62413248	62461866	90	12	45000	2.3997	0.0082032	B3GNT2
ENSG00000156966	2	232250254	232275875	73	12	45000	2.3994	0.0082101	B3GNT7
ENSG00000100336	22	36575172	36610886	208	23	45000	2.3986	0.0082284	APOL4
ENSG00000135740	16	67261586	67316093	66	13	45000	2.3974	0.008257	SLC9A5
ENSG00000101076	20	42974340	43071485	292	44	45000	2.3967	0.0082722	HNF4A
ENSG00000116133	1	55305306	55362891	212	18	45000	2.3959	0.00829	DHCR24
ENSG00000108379	17	44829872	44920520	157	29	45000	2.3956	0.0082964	WNT3
ENSG00000064933	2	190639107	190752355	238	24	45000	2.3948	0.0083144	PMS1
ENSG00000090861	16	70276198	70333446	36	13	45000	2.3896	0.0084323	AARS
ENSG00000129757	11	2894443	2917111	58	16	45000	2.3892	0.0084431	CDKN1C
ENSG00000116584	1	155906630	155986861	101	12	45000	2.3892	0.0084432	ARHGEF2
ENSG00000251247	19	37331263	37413931	173	16	45000	2.3887	0.0084547	ZNF345
ENSG00000160972	8	145693352	145737504	46	6	45000	2.3881	0.0084678	PPP1R16A
ENSG00000140995	16	90004333	90044468	210	27	45000	2.3879	0.0084734	DEF8
ENSG00000254318	8	94136324	94189079	137	21	45000	2.3872	0.0084876	C8orf87
ENSG00000163328	2	175286966	175361822	160	17	45000	2.3847	0.0085454	GPR155
ENSG00000178776	5	147250289	147296101	201	24	45000	2.3824	0.0086012	C5orf46
ENSG00000146151	6	55289167	55454012	743	36	45000	2.3809	0.0086354	HMGCLL1
ENSG00000198650	16	71589563	71621033	52	12	45000	2.3768	0.0087316	TAT
ENSG00000139687	13	48867887	49066122	244	20	45000	2.3763	0.0087447	RB1
ENSG00000047579	6	15513032	15673289	361	26	45000	2.3758	0.0087549	DTNBP1
ENSG00000188163	9	140128036	140152222	66	12	45000	2.3743	0.0087918	FAM166A
ENSG00000170571	5	49682026	49749082	127	9	45000	2.3743	0.0087922	EMB
ENSG00000040199	16	71661738	71768604	225	21	45000	2.374	0.0087988	PHLPP2
ENSG00000239388	3	57292375	57336710	80	11	45000	2.3728	0.0088271	ASB14
ENSG00000114805	3	155083369	155472856	1148	37	45000	2.372	0.008845	PLCH1
ENSG00000093000	22	45549722	45593896	154	15	45000	2.3678	0.0089478	NUP50
ENSG00000254402	8	145737761	145762416	29	6	45000	2.364	0.009039	LRRC24
ENSG00000123388	12	54356910	54381427	47	7	45000	2.3631	0.009061	HOXC11
ENSG00000182634	11	123898773	123919717	53	11	45000	2.3627	0.0090708	OR10G7
ENSG00000167261	16	68011297	68044489	44	9	45000	2.3624	0.0090783	DPEP2
ENSG00000155093	7	157321750	158390480	3740	237	45000	2.3608	0.0091175	PTPRN2
ENSG00000067704	1	220257444	220331380	158	19	45000	2.3603	0.0091294	IARS2
ENSG00000115966	2	175926978	176043110	254	13	45000	2.3593	0.0091553	ATF2
ENSG00000100949	14	24724744	24750945	54	13	45000	2.3587	0.0091689	RABGGTA
ENSG00000121310	1	53351656	53402884	58	10	45000	2.3584	0.009178	ECHDC2
ENSG00000146374	6	127429749	127528910	162	12	45000	2.3579	0.0091882	RSPO3
ENSG00000167861	17	72936838	72979261	97	24	45000	2.3551	0.0092587	HID1
ENSG00000138395	2	202645184	202770273	296	42	45000	2.3551	0.0092589	CDK15
ENSG00000165091	9	75126717	75461267	994	34	45000	2.3547	0.009268	TMC1
ENSG00000157106	16	18806175	18947776	317	12	45000	2.353	0.0093104	SMG1
ENSG00000132824	20	43114862	43160750	68	10	45000	2.3517	0.0093428	SERINC3
ENSG00000156983	3	9763413	9799702	74	22	45000	2.3507	0.0093697	BRPF1
ENSG00000151893	10	120423679	120524761	303	21	45000	2.3477	0.0094448	CACUL1
ENSG00000160959	8	145733376	145760557	32	5	45000	2.3448	0.0095187	LRRC14
ENSG00000111341	12	15024115	15048860	47	4	45000	2.3433	0.0095558	MGP
ENSG00000090615	12	133335495	133415444	312	29	45000	2.3422	0.0095852	GOLGA3
ENSG00000180573	6	26114373	26149344	103	17	45000	2.3408	0.0096214	HIST1H2AC
ENSG00000086544	19	41213008	41256765	113	15	45000	2.3403	0.0096353	ITPKC
ENSG00000160994	19	15111556	15144081	211	35	45000	2.3372	0.0097142	CCDC105
ENSG00000128708	2	172768958	172858599	208	27	45000	2.3371	0.0097177	HAT1
ENSG00000187688	17	16308856	16350317	100	13	45000	2.337	0.0097193	TRPV2
ENSG00000070882	7	24826158	25031253	646	79	45000	2.337	0.0097201	OSBPL3
ENSG00000105467	19	48857652	48889633	72	14	45000	2.3369	0.0097224	SYNGR4
ENSG00000171014	11	123800250	123821344	80	12	45000	2.3366	0.00973	OR4D5
ENSG00000167470	19	1238552	1269142	37	10	45000	2.3348	0.0097766	MIDN
ENSG00000001626	7	117095838	117366025	450	27	45000	2.3333	0.0098157	CFTR
ENSG00000182263	2	164439906	164602522	319	46	45000	2.3331	0.0098208	FIGN
ENSG00000157353	16	70478324	70524177	35	12	45000	2.3327	0.0098316	FUK
ENSG00000153179	12	64994293	65101347	287	21	45000	2.3326	0.0098352	RASSF3
ENSG00000101746	18	31421064	31814916	842	45	45000	2.3325	0.0098376	NOL4
ENSG00000143194	1	166948346	167001451	135	18	45000	2.3318	0.0098567	MAEL
ENSG00000131355	19	14719929	14810839	324	31	45000	2.3313	0.009868	EMR3
ENSG00000150054	10	28329922	28633415	1176	48	45000	2.3312	0.0098707	MPP7
ENSG00000197272	16	28500683	28533372	52	6	45000	2.3296	0.0099131	IL27
ENSG00000121486	1	185077220	185136204	86	7	45000	2.3288	0.0099353	TRMT1L
ENSG00000132680	1	155872834	155914191	53	6	45000	2.3282	0.00995	KIAA0907
ENSG00000089692	12	6871678	6897621	48	16	45000	2.3279	0.0099574	LAG3
ENSG00000117472	1	46630745	46661630	47	11	45000	2.3261	0.010008	TSPAN1
ENSG00000140835	16	71549136	71582649	59	15	45000	2.3257	0.010017	CHST4
ENSG00000187553	10	94811021	94838454	49	11	45000	2.3244	0.010051	CYP26C1
ENSG00000124120	20	43094526	43133244	55	8	45000	2.3213	0.010134	TTPAL
ENSG00000182993	12	14946506	15069520	307	17	45000	2.3202	0.010165	C12orf60
ENSG00000124657	6	27915019	27935960	28	10	45000	2.3198	0.010176	OR2B6
ENSG00000133115	13	39530062	39575203	212	21	45000	2.3189	0.010201	STOML3
ENSG00000206530	3	112995777	113170457	620	25	45000	2.3164	0.010267	WDR52
ENSG00000169359	3	155528813	155582218	137	17	45000	2.3137	0.010341	SLC33A1
ENSG00000154080	18	24485595	24775281	834	47	45000	2.3135	0.010347	CHST9
ENSG00000188493	19	41236761	41267458	73	12	45000	2.3126	0.010372	C19orf54
ENSG00000166206	15	26778693	27194686	1307	113	45000	2.3115	0.010404	GABRB3
ENSG00000115365	2	211285973	211352376	160	12	45000	2.3083	0.010491	LANCL1
ENSG00000113100	5	26870709	27131257	631	40	45000	2.3074	0.010516	CDH9
ENSG00000233232	16	28457693	28491868	6	1	45000	2.3042	0.010607	NPIPB7
ENSG00000163946	3	56644161	56727265	311	19	45000	2.3021	0.010665	FAM208A
ENSG00000072682	5	131517531	131641008	288	21	45000	2.3011	0.010694	P4HA2
ENSG00000118922	13	74250226	74718394	1370	118	45000	2.2989	0.010755	KLF12
ENSG00000095951	6	11998995	12175232	490	46	45000	2.2967	0.010817	HIVEP1
ENSG00000175463	11	67161386	67187560	46	8	45000	2.2962	0.010833	TBC1D10C
ENSG00000117480	1	46849937	46889520	94	13	45000	2.2942	0.010888	FAAH
ENSG00000157429	16	71488453	71608992	209	29	45000	2.2937	0.010903	ZNF19
ENSG00000087206	5	176322006	176459634	443	17	45000	2.2924	0.010941	UIMC1
ENSG00000127663	19	4959125	5163606	619	37	45000	2.2905	0.010997	KDM4B
ENSG00000175329	22	35452129	35493380	200	16	45000	2.2881	0.011067	ISX
ENSG00000174498	15	65609465	65680378	146	25	45000	2.2868	0.011102	IGDCC3
ENSG00000131094	17	43027061	43055439	95	19	45000	2.2854	0.011144	C1QL1
ENSG00000003436	2	188318957	188440487	287	29	45000	2.2831	0.011213	TFPI
ENSG00000198570	1	211639864	211676259	130	25	45000	2.2809	0.011277	RD3
ENSG00000185896	13	113941556	113987987	15	6	45000	2.2791	0.011332	LAMP1
ENSG00000188229	9	140125665	140148159	61	12	45000	2.2751	0.01145	TUBB4B
ENSG00000007933	1	171050018	171096959	174	19	45000	2.2747	0.011461	FMO3
ENSG00000137411	6	30866019	30904236	193	17	45000	2.2726	0.011524	VARS2
ENSG00000184730	16	28495970	28520291	32	5	45000	2.2723	0.011534	APOBR
ENSG00000116473	1	112074840	112269313	596	44	45000	2.2706	0.011586	RAP1A
ENSG00000153560	3	33419828	33492863	227	20	45000	2.2701	0.011602	UBP1
ENSG00000124067	16	67967377	68013504	54	9	45000	2.2699	0.011608	SLC12A4
ENSG00000187630	14	24429148	24485617	206	26	45000	2.2692	0.011629	DHRS4L2
ENSG00000114779	3	51992526	52027425	30	8	45000	2.2643	0.011778	ABHD14B
ENSG00000125122	16	67231042	67270951	58	9	45000	2.2637	0.011796	LRRC29
ENSG00000146648	7	55076714	55334313	812	94	45000	2.2633	0.01181	EGFR
ENSG00000253117	8	133026467	133081627	187	25	45000	2.2627	0.011826	OC90
ENSG00000163902	3	128328817	128409918	249	20	45000	2.2614	0.011867	RPN1
ENSG00000175868	11	14916543	15113888	348	14	45000	2.2607	0.011889	CALCB
ENSG00000204965	5	140191222	140401929	402	22	45000	2.2587	0.01195	PCDHA5
ENSG00000197153	6	27848093	27870884	49	8	45000	2.2575	0.011988	HIST1H3J
ENSG00000102901	16	67852060	67891714	58	10	45000	2.2557	0.012046	CENPT
ENSG00000164136	4	142547752	142665140	241	22	45000	2.2542	0.012091	IL15
ENSG00000103426	16	4380252	4480495	232	27	45000	2.2514	0.012181	CORO7-PAM16
ENSG00000115464	2	61404598	61707904	667	29	45000	2.2507	0.012202	USP34
ENSG00000166922	15	32923877	32999299	246	57	45000	2.2507	0.012202	SCG5
ENSG00000124785	6	5988232	6017200	110	20	45000	2.2465	0.012336	NRN1
ENSG00000101200	20	3053202	3075370	53	11	45000	2.2459	0.012355	AVP
ENSG00000214376	11	93541398	93593697	155	21	45000	2.2451	0.012381	VSTM5
ENSG00000197928	19	53721577	53768151	179	14	45000	2.2443	0.012408	ZNF677
ENSG00000180596	6	26105101	26134154	108	13	45000	2.2442	0.012409	HIST1H2BC
ENSG00000070808	5	149589054	149679854	215	35	45000	2.2429	0.012452	CAMK2A
ENSG00000170836	17	58667544	58751849	14	5	45000	2.2401	0.012543	PPM1D
ENSG00000196787	6	27090832	27113070	34	14	45000	2.2386	0.01259	HIST1H2AG
ENSG00000204060	1	41817594	41859262	120	26	45000	2.2384	0.012596	FOXO6
ENSG00000179397	1	244607679	244814479	614	28	45000	2.237	0.012645	C1orf101
ENSG00000126856	16	90112974	90168480	155	19	45000	2.2366	0.012657	PRDM7
ENSG00000105245	19	41162596	41206877	127	24	45000	2.2363	0.012665	NUMBL
ENSG00000102678	13	22235522	22288637	114	20	45000	2.2357	0.012685	FGF9
ENSG00000145824	5	134896373	134924969	42	7	45000	2.2355	0.012693	CXCL14
ENSG00000166971	16	53514952	53548323	68	11	45000	2.2352	0.012703	AKTIP
ENSG00000164104	4	174242846	174266276	44	7	45000	2.2344	0.012727	HMGB2
ENSG00000172824	16	67012492	67053661	35	8	45000	2.2329	0.012778	CES4A
ENSG00000169071	9	94315373	94722444	1549	87	45000	2.2302	0.012866	ROR2
ENSG00000130167	19	11396824	11447672	148	21	45000	2.2296	0.012887	TSPAN16
ENSG00000047578	16	27551454	27801690	324	18	45000	2.2294	0.012893	KIAA0556
ENSG00000168131	6	27868963	27890174	49	12	45000	2.229	0.012908	OR2B2
ENSG00000257987	12	49111218	49169569	121	19	45000	2.2287	0.012916	LINC00935
ENSG00000169302	5	146604526	146777415	703	50	45000	2.2262	0.013	STK32A
ENSG00000124635	6	27083676	27110541	45	16	45000	2.2259	0.013011	HIST1H2BJ
ENSG00000175093	3	140760244	140877453	215	24	45000	2.2257	0.013018	SPSB4
ENSG00000143575	1	154234987	154258351	31	7	45000	2.2251	0.013037	HAX1
ENSG00000188603	16	28467983	28516896	38	4	45000	2.2247	0.013049	CLN3
ENSG00000117266	1	205463723	205511921	214	43	45000	2.2245	0.013058	CDK18
ENSG00000198574	1	162355056	162391928	118	14	45000	2.2244	0.01306	SH2D1B
ENSG00000107443	10	97793151	97830627	82	18	45000	2.2233	0.013096	CCNJ
ENSG00000141551	17	80186899	80241607	60	20	45000	2.2228	0.013114	CSNK1D
ENSG00000254415	19	52135806	52160054	105	19	45000	2.2192	0.013238	SIGLEC14
ENSG00000111339	12	14968503	15006429	101	9	45000	2.2185	0.013259	ART4
ENSG00000064989	2	188197856	188323187	292	21	45000	2.2159	0.013348	CALCRL
ENSG00000107854	10	93548069	93635033	205	17	45000	2.2158	0.013352	TNKS2
ENSG00000171053	11	125606188	125629762	115	13	45000	2.2155	0.013362	PATE1
ENSG00000198553	13	50579390	50605058	43	9	45000	2.2137	0.013423	KCNRG
ENSG00000140564	15	91401822	91436688	83	13	45000	2.2127	0.013458	FURIN
ENSG00000100033	22	18890294	18934066	183	31	45000	2.2102	0.013545	PRODH
ENSG00000164821	8	6783344	6805860	130	28	45000	2.2075	0.01364	DEFA4
ENSG00000087245	16	55413612	55550603	644	54	45000	2.2058	0.013701	MMP2
ENSG00000115840	2	172630880	172874766	578	25	45000	2.2028	0.013806	SLC25A12
ENSG00000162595	1	68501645	68527314	42	5	45000	2.2006	0.013881	DIRAS3
ENSG00000049656	5	1307859	1355214	135	16	45000	2.2004	0.01389	CLPTM1L
ENSG00000155304	21	15733436	15765805	111	17	45000	2.1994	0.013927	HSPA13
ENSG00000204103	20	39304488	39327880	40	5	45000	2.1981	0.013971	MAFB
ENSG00000178917	3	44530462	44562128	41	10	45000	2.1924	0.014176	ZNF852
ENSG00000250741	2	18726811	18780830	113	21	45000	2.192	0.01419	NT5C1B-RDH14
ENSG00000185013	2	18727050	18780838	113	21	45000	2.192	0.01419	NT5C1B
ENSG00000249158	5	140238689	140401929	321	18	45000	2.1918	0.014197	PCDHA11
ENSG00000163931	3	53248723	53300068	210	17	45000	2.1909	0.01423	TKT
ENSG00000181518	11	123767109	123788183	86	13	45000	2.1894	0.014283	OR8D4
ENSG00000204022	10	90336510	90376733	54	11	45000	2.1882	0.014327	LIPJ
ENSG00000113739	5	172731716	172766506	68	21	45000	2.1878	0.014342	STC2
ENSG00000139547	12	57335219	57363158	63	7	45000	2.187	0.014372	RDH16
ENSG00000261832	16	28467974	28513333	30	3	45000	2.1869	0.014374	CLN3
ENSG00000157379	14	24749804	24779039	88	12	45000	2.1867	0.014381	DHRS1
ENSG00000168116	6	56901347	56930023	37	7	45000	2.1858	0.014415	KIAA1586
ENSG00000101222	20	3748151	3772095	60	13	45000	2.1844	0.014466	SPEF1
ENSG00000100218	22	23391593	23497208	200	18	45000	2.1832	0.014512	RTDR1
ENSG00000128266	22	23402540	23477224	147	13	45000	2.1809	0.014594	GNAZ
ENSG00000173611	9	127694887	127915785	364	19	45000	2.1803	0.014619	SCAI
ENSG00000173868	17	47290724	47318128	72	14	45000	2.1798	0.014637	PHOSPHO1
ENSG00000168959	11	88227744	88809113	1750	45	45000	2.1797	0.01464	GRM5
ENSG00000116675	1	65703902	65891552	508	31	45000	2.179	0.014667	DNAJC6
ENSG00000072609	12	133388773	133542890	445	26	45000	2.1788	0.014672	CHFR
ENSG00000145014	3	194298402	194364418	358	30	45000	2.1787	0.014678	TMEM44
ENSG00000189334	1	153576731	153599462	42	6	45000	2.178	0.014705	S100A14
ENSG00000169220	5	176774838	176809602	60	9	45000	2.1776	0.014719	RGS14
ENSG00000154263	17	67133355	67250987	254	16	45000	2.1775	0.014721	ABCA10
ENSG00000105373	19	48238779	48270315	158	14	45000	2.1768	0.01475	GLTSCR2
ENSG00000204859	1	6630061	6659340	57	17	45000	2.1755	0.014798	ZBTB48
ENSG00000184304	14	30035687	30671104	1584	111	45000	2.1746	0.014828	PRKD1
ENSG00000161558	19	48825613	48877494	162	21	45000	2.1737	0.014865	TMEM143
ENSG00000204442	13	107810883	108529083	2490	224	45000	2.1735	0.014873	FAM155A
ENSG00000167081	9	128499624	128739656	301	19	45000	2.1712	0.014959	PBX3
ENSG00000139263	12	59255931	59324303	201	23	45000	2.1707	0.014975	LRIG3
ENSG00000072210	17	19541449	19590911	122	13	45000	2.1704	0.014989	ALDH3A2
ENSG00000073605	17	38050848	38086107	84	8	45000	2.1697	0.015014	GSDMB
ENSG00000140297	15	59877074	59942438	228	30	45000	2.1695	0.015024	GCNT3
ENSG00000008197	6	50671541	50750701	130	14	45000	2.1693	0.015029	TFAP2D
ENSG00000135723	16	67253290	67291561	43	9	45000	2.169	0.015042	FHOD1
ENSG00000170540	16	18792991	18823000	42	6	45000	2.1681	0.015076	ARL6IP1
ENSG00000168746	20	43070624	43103984	61	15	45000	2.1675	0.015097	C20orf62
ENSG00000107372	9	74956341	74990163	82	8	45000	2.1662	0.015146	ZFAND5
ENSG00000067955	16	67053019	67144961	108	11	45000	2.1657	0.015168	CBFB
ENSG00000160185	21	43814008	43877791	304	26	45000	2.1656	0.015172	UBASH3A
ENSG00000064547	19	19724477	19749739	33	7	45000	2.1641	0.015227	LPAR2
ENSG00000081842	5	140197563	140401929	391	20	45000	2.1636	0.015247	PCDHA6
ENSG00000198454	9	139853695	139876442	80	8	45000	2.1632	0.015264	C9orf141
ENSG00000131375	3	15237659	15304425	83	15	45000	2.1626	0.015284	CAPN7
ENSG00000250120	5	140225595	140401929	353	19	45000	2.1626	0.015286	PCDHA10
ENSG00000243646	21	34628663	34679539	149	19	45000	2.1625	0.015289	IL10RB
ENSG00000126777	14	56015790	56178244	477	15	45000	2.1615	0.01533	KTN1
ENSG00000115084	2	114452588	114524400	233	19	45000	2.1608	0.015354	SLC35F5
ENSG00000145416	4	164435450	165315202	2949	124	45000	2.1605	0.015368	2001-03-01
ENSG00000255713	17	56237017	56257940	68	11	45000	2.1584	0.01545	OR4D2
ENSG00000185231	18	13872043	13925706	190	16	45000	2.158	0.015465	MC2R
ENSG00000204963	5	140203969	140401929	381	20	45000	2.1575	0.015484	PCDHA7
ENSG00000077235	16	27460876	27571234	140	14	45000	2.1556	0.015556	GTF3C1
ENSG00000181827	15	56369478	56545483	474	19	45000	2.1556	0.015558	RFX7
ENSG00000139737	13	78262023	78348377	197	26	45000	2.1554	0.015563	SLAIN1
ENSG00000183696	7	48118225	48158330	70	16	45000	2.1551	0.015577	UPP1
ENSG00000198324	12	111788455	111816925	43	6	45000	2.1549	0.015583	FAM109A
ENSG00000166801	11	58900221	58932512	86	5	45000	2.1543	0.015608	FAM111A
ENSG00000125449	17	73096047	73136360	109	16	45000	2.1541	0.015616	ARMC7
ENSG00000119487	9	128189672	128479513	498	29	45000	2.1529	0.015663	MAPKAP1
ENSG00000104112	15	51963550	52023223	157	22	45000	2.1529	0.015664	SCG3
ENSG00000166979	21	33774314	33897707	356	24	45000	2.1522	0.015691	EVA1C
ENSG00000175806	8	9901778	10296401	1687	70	45000	2.1504	0.015764	MSRA
ENSG00000205707	12	25338150	25372579	98	11	45000	2.1503	0.015765	LYRM5
ENSG00000110060	11	125753381	125783116	95	14	45000	2.1491	0.015813	PUS3
ENSG00000204962	5	140210907	140401929	375	20	45000	2.1485	0.015839	PCDHA8
ENSG00000198558	6	27830926	27851289	46	9	45000	2.1484	0.015843	HIST1H4L
ENSG00000175322	18	14047456	14142489	209	21	45000	2.1465	0.015918	ZNF519
ENSG00000262246	16	4394543	4485706	210	23	45000	2.1454	0.015959	CORO7
ENSG00000204188	6	33541515	33566803	109	19	45000	2.145	0.015976	GGNBP1
ENSG00000102981	16	67684849	67706681	22	7	45000	2.1445	0.015995	PARD6A
ENSG00000163486	1	206506200	206647783	218	22	45000	2.1437	0.016029	SRGAP2
ENSG00000116833	1	199986730	200156552	580	63	45000	2.1434	0.016039	NR5A2
ENSG00000168286	16	67866213	67888097	33	7	45000	2.1427	0.01607	THAP11
ENSG00000109586	4	174079904	174255118	340	29	45000	2.142	0.016098	GALNT7
ENSG00000088538	3	50702672	51431629	1282	17	45000	2.1417	0.016107	DOCK3
ENSG00000204961	5	140217048	140401929	364	19	45000	2.1412	0.016127	PCDHA9
ENSG00000165338	10	93160096	93284586	173	9	45000	2.1407	0.01615	HECTD2
ENSG00000196570	5	176817108	176837637	26	8	45000	2.1398	0.016185	PFN3
ENSG00000108798	17	47277589	47310587	97	19	45000	2.1361	0.016337	ABI3
ENSG00000003147	7	8142814	8312317	688	88	45000	2.1343	0.01641	ICA1
ENSG00000048462	16	12048964	12071925	89	13	45000	2.1343	0.01641	TNFRSF17
ENSG00000145681	5	82923624	83027432	271	36	45000	2.1342	0.016413	HAPLN1
ENSG00000165905	11	45933172	45960647	53	12	45000	2.1329	0.016468	GYLTL1B
ENSG00000105383	19	51718320	51757115	84	15	45000	2.1323	0.016492	CD33
ENSG00000248487	3	51995442	52025212	22	6	45000	2.1316	0.016519	ABHD14A
ENSG00000079689	6	25642464	25712011	239	33	45000	2.1298	0.016592	SCGN
ENSG00000029153	12	27475787	27586241	333	38	45000	2.1297	0.016597	ARNTL2
ENSG00000141570	17	77755931	77785482	50	15	45000	2.1292	0.016619	CBX8
ENSG00000089639	19	19730285	19764476	55	13	45000	2.1285	0.01665	GMIP
ENSG00000177370	17	890357	916911	64	10	45000	2.1273	0.016698	TIMM22
ENSG00000115290	2	165339322	165488358	257	31	45000	2.1262	0.016744	GRB14
ENSG00000213533	3	52860235	52941612	163	11	45000	2.1244	0.016818	TMEM110
ENSG00000178206	2	132034330	132060127	1	1	45000	2.1239	0.016841	CYP4F31P
ENSG00000039139	5	13680440	13954652	935	59	45000	2.1232	0.01687	DNAH5
ENSG00000182572	6	27829623	27850099	45	9	45000	2.1232	0.01687	HIST1H3I
ENSG00000206052	18	67058291	67526323	1741	136	45000	2.1214	0.016943	DOK6
ENSG00000212719	17	21418051	21487722	50	7	45000	2.1214	0.016945	C17orf51
ENSG00000204970	5	140155876	140401929	482	22	45000	2.1178	0.017097	PCDHA1
ENSG00000163935	3	52927588	53090766	352	19	45000	2.1177	0.017101	SFMBT1
ENSG00000197165	16	28593264	28618430	82	6	45000	2.1172	0.01712	SULT1A2
ENSG00000167286	11	118199669	118223459	46	11	45000	2.1171	0.017126	CD3D
ENSG00000148572	10	64883050	64924783	90	11	45000	2.117	0.017129	NRBF2
ENSG00000160973	8	145688795	145711718	24	5	45000	2.1166	0.017145	FOXH1
ENSG00000154122	5	14694910	14881887	467	47	45000	2.1157	0.017187	ANKH
ENSG00000198374	6	27823034	27843606	38	8	45000	2.1136	0.017276	HIST1H2AL
ENSG00000204967	5	140176659	140401929	439	21	45000	2.1134	0.017283	PCDHA4
ENSG00000107130	9	132924857	133009583	299	38	45000	2.1122	0.017333	NCS1
ENSG00000138378	2	191884302	192026322	274	31	45000	2.1114	0.017369	STAT4
ENSG00000162813	1	220220824	220273804	116	22	45000	2.1064	0.017584	BPNT1
ENSG00000170385	1	211734910	211762084	67	13	45000	2.1063	0.017587	SLC30A1
ENSG00000137288	6	33652070	33689504	149	13	45000	2.1054	0.017627	UQCC2
ENSG00000172508	11	67172439	67203078	52	9	45000	2.1043	0.017676	CARNS1
ENSG00000167107	17	48493519	48562206	166	22	45000	2.1039	0.017694	ACSF2
ENSG00000248383	5	140296302	140401929	232	19	45000	2.1037	0.017704	PCDHAC1
ENSG00000181915	10	64554516	64578238	41	8	45000	2.1033	0.017719	ADO
ENSG00000159079	21	33954389	33995176	129	17	45000	2.103	0.017732	C21orf59
ENSG00000100416	22	46716772	46763237	108	11	45000	2.1014	0.017803	TRMU
ENSG00000006327	16	3058446	3082384	51	11	45000	2.1001	0.017859	TNFRSF12A
ENSG00000036672	11	119215925	119262436	99	11	45000	2.0993	0.017895	USP2
ENSG00000251664	5	140245058	140401929	307	17	45000	2.0967	0.018011	PCDHA12
ENSG00000248592	3	52857137	52941578	167	12	45000	2.0965	0.018019	TMEM110-MUSTN1
ENSG00000085998	1	46644354	46695977	67	13	45000	2.0963	0.018026	POMGNT1
ENSG00000155313	21	17092344	17262377	267	8	45000	2.0946	0.018101	USP25
ENSG00000196502	16	28606903	28644946	89	5	45000	2.0934	0.018159	SULT1A1
ENSG00000162398	1	55261736	55317925	237	14	45000	2.0929	0.018181	C1orf177
ENSG00000186567	19	45155545	45197631	103	20	45000	2.0924	0.018202	CEACAM19
ENSG00000108557	17	17574787	17724767	208	29	45000	2.0919	0.018224	RAI1
ENSG00000196683	7	22842251	22872470	140	15	45000	2.0915	0.01824	TOMM7
ENSG00000110799	12	6048040	6243936	734	69	45000	2.0901	0.018304	VWF
ENSG00000170961	8	122614356	122663630	135	18	45000	2.0885	0.018376	HAS2
ENSG00000185869	19	37369026	37417193	114	11	45000	2.0881	0.018393	ZNF829
ENSG00000128594	7	127657124	127682160	46	13	45000	2.0879	0.018402	LRRC4
ENSG00000187240	11	102970160	103360591	1794	30	45000	2.0872	0.018434	DYNC2H1
ENSG00000170190	17	73073822	73112257	161	19	45000	2.0865	0.018468	SLC16A5
ENSG00000100065	22	37876400	37925549	160	22	45000	2.0852	0.018525	CARD10
ENSG00000171603	1	9779084	9894584	160	15	45000	2.0848	0.018544	CLSTN1
ENSG00000189057	11	58864658	58904883	52	9	45000	2.0831	0.018622	FAM111B
ENSG00000239389	5	140251793	140401929	300	18	45000	2.0828	0.018637	PCDHA13
ENSG00000176273	10	95643730	95725819	133	11	45000	2.0817	0.018686	SLC35G1
ENSG00000187475	6	26097640	26118364	70	11	45000	2.0812	0.018706	HIST1H1T
ENSG00000077312	19	41246542	41281294	97	16	45000	2.081	0.018719	SNRPA
ENSG00000162290	3	53307447	53391654	130	16	45000	2.0783	0.018841	DCP1A
ENSG00000124802	6	8063593	8112811	156	20	45000	2.0775	0.018878	EEF1E1
ENSG00000152642	3	32137181	32220205	335	21	45000	2.0773	0.018885	GPD1L
ENSG00000081181	14	68076515	68128437	107	14	45000	2.0761	0.018945	ARG2
ENSG00000109320	4	103412486	103548459	280	15	45000	2.0755	0.018968	NFKB1
ENSG00000126456	19	50152826	50179132	34	8	45000	2.0739	0.019044	IRF3
ENSG00000241978	9	112532769	112944792	1346	129	45000	2.0735	0.019061	AKAP2
ENSG00000114026	3	9781628	9839903	118	19	45000	2.0734	0.019067	OGG1
ENSG00000198842	1	167053282	167108402	202	28	45000	2.0724	0.019113	DUSP27
ENSG00000104879	19	45799672	45836235	120	24	45000	2.0717	0.019145	CKM
ENSG00000082898	2	61694984	61775761	138	12	45000	2.0715	0.019155	XPO1
ENSG00000166845	18	51874287	51921588	177	11	45000	2.0713	0.019166	C18orf54
ENSG00000188643	1	153569362	153595621	50	8	45000	2.0691	0.019268	S100A16
ENSG00000169327	14	21613026	21634222	96	19	45000	2.0685	0.019295	OR5AU1
ENSG00000085999	1	46703360	46754145	48	13	45000	2.0671	0.019363	RAD54L
ENSG00000126088	1	45467819	45491247	47	7	45000	2.0665	0.019389	UROD
ENSG00000048828	9	96204004	96338397	375	23	45000	2.0665	0.019392	FAM120A
ENSG00000149547	11	125429112	125464575	71	13	45000	2.0657	0.019427	EI24
ENSG00000115306	2	54673422	54906812	695	31	45000	2.0652	0.019453	SPTBN1
ENSG00000228300	19	1265026	1289248	19	3	45000	2.0648	0.01947	C19orf24
ENSG00000151835	13	23892965	24017841	423	49	45000	2.0644	0.019491	SACS
ENSG00000205250	16	67216072	67242821	51	8	45000	2.0619	0.019607	E2F4
ENSG00000003249	16	90061273	90096536	157	24	45000	2.0588	0.019757	DBNDD1
ENSG00000136840	9	130660165	130689317	49	14	45000	2.0586	0.019765	ST6GALNAC4
ENSG00000154721	21	27001584	27099874	282	27	45000	2.0585	0.019769	JAM2
ENSG00000196159	4	126227554	126424087	544	40	45000	2.0585	0.019773	FAT4
ENSG00000116791	1	75161170	75209092	144	23	45000	2.0582	0.019784	CRYZ
ENSG00000178568	2	212230446	213413565	4386	198	45000	2.058	0.019793	ERBB4
ENSG00000111907	6	125430195	125595553	511	36	45000	2.0569	0.01985	TPD52L1
ENSG00000197587	1	46962668	46989898	75	16	45000	2.0566	0.019862	DMBX1
ENSG00000172716	17	33667324	33710720	131	23	45000	2.0552	0.019931	SLFN11
ENSG00000069482	11	68441247	68468643	58	11	45000	2.0547	0.019956	GAL
ENSG00000105479	19	48789714	48835151	160	19	45000	2.0541	0.019983	CCDC114
ENSG00000181965	5	134859991	134881639	41	8	45000	2.0541	0.019984	NEUROG1
ENSG00000029639	6	155568643	155645627	327	24	45000	2.0535	0.020013	TFB1M
ENSG00000163617	3	113672984	113785460	171	25	45000	2.0519	0.020088	KIAA1407
ENSG00000123178	13	50476842	50520626	80	11	45000	2.0518	0.020095	SPRYD7
ENSG00000198315	6	28099688	28137250	125	10	45000	2.0512	0.020126	ZKSCAN8
ENSG00000204977	13	50560024	50604617	72	10	45000	2.0509	0.020137	TRIM13
ENSG00000157654	9	112532589	112944792	1347	126	45000	2.0508	0.020144	PALM2-AKAP2
ENSG00000151576	3	113714680	113817269	174	22	45000	2.048	0.02028	QTRTD1
ENSG00000133703	12	25347723	25413870	213	24	45000	2.0467	0.020346	KRAS
ENSG00000124222	20	57216328	57264582	102	21	45000	2.0461	0.020375	STX16
ENSG00000162616	1	78434859	78493648	144	24	45000	2.0456	0.020398	DNAJB4
ENSG00000103540	16	19525133	19574730	159	15	45000	2.0447	0.020442	CCP110
ENSG00000169946	8	106320920	106826760	1117	90	45000	2.0444	0.020455	ZFPM2
ENSG00000167103	9	130673158	130703076	52	8	45000	2.0427	0.020543	PIP5KL1
ENSG00000110395	11	119066752	119188859	150	15	45000	2.0407	0.02064	CBL
ENSG00000171560	4	155494278	155521918	36	8	45000	2.0401	0.020668	FGA
ENSG00000180818	12	54368849	54394063	48	12	45000	2.0399	0.020678	HOXC10
ENSG00000134419	16	18782617	18811705	54	6	45000	2.0399	0.020682	RPS15A
ENSG00000189171	1	153581263	153616568	77	7	45000	2.0359	0.020882	S100A13
ENSG00000255408	5	140170783	140401929	448	19	45000	2.0355	0.020903	PCDHA3
ENSG00000143622	1	155857599	155891195	45	5	45000	2.0329	0.021031	RIT1
ENSG00000157510	5	148641434	148731365	208	45	45000	2.0321	0.021072	AFAP1L1
ENSG00000178904	19	32886449	32986801	214	26	45000	2.031	0.021128	DPY19L3
ENSG00000175398	12	56020644	56041638	76	11	45000	2.0309	0.021132	OR10P1
ENSG00000255302	15	49160083	49182380	54	12	45000	2.0285	0.021256	EID1
ENSG00000150672	11	83156055	85348966	6186	197	45000	2.0271	0.021324	DLG2
ENSG00000080815	14	73593126	73700399	226	25	45000	2.0263	0.021366	PSEN1
ENSG00000005102	17	41707756	41749322	118	18	45000	2.0259	0.021385	MEOX1
ENSG00000154096	11	119278090	119305695	58	5	45000	2.0255	0.021408	THY1
ENSG00000154518	2	176030986	176059335	78	9	45000	2.0248	0.021446	ATP5G3
ENSG00000111335	12	113406200	113459528	169	20	45000	2.0248	0.021446	OAS2
ENSG00000204969	5	140164444	140401929	465	19	45000	2.0242	0.021477	PCDHA2
ENSG00000171435	12	117880817	118416788	1838	178	45000	2.0241	0.021478	KSR2
ENSG00000196331	6	27851203	27871669	41	7	45000	2.0239	0.02149	HIST1H2BO
ENSG00000243056	5	139917251	139939163	22	7	45000	2.0239	0.021492	EIF4EBP3
ENSG00000165188	9	116049373	116075656	67	14	45000	2.0234	0.021516	RNF183
ENSG00000128322	22	23905312	23932495	61	15	45000	2.0232	0.021525	IGLL1
ENSG00000139116	12	39677030	39847192	283	18	45000	2.023	0.021539	KIF21A
ENSG00000009830	14	77731299	77797227	219	35	45000	2.0224	0.021569	POMT2
ENSG00000068654	2	86237339	86343278	243	23	45000	2.0214	0.02162	POLR1A
ENSG00000167978	16	2792330	2832539	62	9	45000	2.0204	0.021672	SRRM2
ENSG00000102984	16	71883583	71939239	109	15	45000	2.0201	0.021687	ZNF821
ENSG00000114812	3	42520791	42589059	191	38	45000	2.0194	0.021725	VIPR1
ENSG00000163743	4	76394247	76449974	107	11	45000	2.0184	0.021775	RCHY1
ENSG00000179943	19	56092746	56123336	96	16	45000	2.0182	0.021787	FIZ1
ENSG00000140937	16	64967656	65170015	576	39	45000	2.0173	0.02183	CDH11
ENSG00000176155	17	80049336	80180706	533	9	45000	2.0173	0.021831	CCDC57
ENSG00000249581	4	17506788	17538727	115	19	45000	2.0161	0.021893	CLRN2
ENSG00000205560	22	50997290	51027899	149	23	45000	2.0132	0.022045	CPT1B
ENSG00000134072	3	9789026	9821676	63	14	45000	2.0131	0.02205	CAMK1
ENSG00000128487	17	19902657	20232339	692	18	45000	2.0129	0.022061	SPECC1
ENSG00000197061	6	26094104	26114518	74	13	45000	2.0124	0.022088	HIST1H4C
ENSG00000173406	1	57450451	59022406	4775	278	45000	2.0119	0.022117	DAB1
ENSG00000160087	1	1179289	1219265	117	14	45000	2.0117	0.022124	UBE2J2
ENSG00000183155	1	202838085	202868263	66	9	45000	2.0112	0.022154	RABIF
ENSG00000144655	3	39173346	39206053	92	17	45000	2.0097	0.022234	CSRNP1
ENSG00000112530	6	163138164	163746524	1886	133	45000	2.0085	0.022294	PACRG
ENSG00000162244	3	52017616	52039958	21	9	45000	2.0083	0.022306	RPL29
ENSG00000185634	15	49105932	49265641	402	55	45000	2.0072	0.022366	SHC4
ENSG00000133678	10	81828402	81862313	107	17	45000	2.0066	0.022397	TMEM254
ENSG00000064651	5	127409458	127535380	189	15	45000	2.0062	0.02242	SLC12A2
ENSG00000102890	16	67223014	67247932	46	7	45000	2.0059	0.022434	ELMO3
ENSG00000184967	12	132618993	132647013	76	13	45000	2.0052	0.02247	NOC4L
ENSG00000108219	10	82203922	82302879	265	26	45000	2.0048	0.02249	TSPAN14
ENSG00000234560	11	123890297	123911341	60	11	45000	2.0043	0.022518	OR10G8
ENSG00000185499	1	155148300	155172707	34	9	45000	2.0036	0.022555	MUC1
ENSG00000102871	16	67178083	67204201	17	8	45000	2.0035	0.022562	TRADD
ENSG00000023734	12	16025325	16066412	30	8	45000	2.0033	0.022574	STRAP
ENSG00000185962	1	152585310	152605579	91	5	45000	2.0033	0.022575	LCE3A
ENSG00000101425	20	36878551	36975907	272	41	45000	2.0016	0.022662	BPI
ENSG00000139163	12	22768009	22853599	164	15	45000	2.0012	0.022683	ETNK1
ENSG00000183628	22	18883541	18911751	126	23	45000	1.9991	0.022798	DGCR6
ENSG00000147533	8	41337915	41378499	137	19	45000	1.9983	0.022841	GOLGA7
ENSG00000170144	2	178067291	178098686	33	6	45000	1.9982	0.022847	HNRNPA3
ENSG00000118596	12	59979848	60186395	536	24	45000	1.9979	0.022863	SLC16A7
ENSG00000138670	4	82337547	82975397	2078	94	45000	1.9975	0.022883	RASGEF1B
ENSG00000170616	8	145544228	145569943	34	8	45000	1.9962	0.022955	SCRT1
ENSG00000257341	14	105943536	105968604	25	10	45000	1.9959	0.02297	CRIP1
ENSG00000133710	5	147395246	147526852	571	17	45000	1.9955	0.022997	SPINK5
ENSG00000175745	5	92909043	92940321	30	10	45000	1.9946	0.023042	NR2F1
ENSG00000127311	12	66686325	66747423	135	9	45000	1.9925	0.023161	HELB
ENSG00000115507	2	63267192	63294971	22	10	45000	1.9921	0.023178	OTX1
ENSG00000122591	7	22970878	23063749	265	18	45000	1.9908	0.023252	FAM126A
ENSG00000107371	9	37756975	37811434	134	12	45000	1.9907	0.023257	EXOSC3
ENSG00000172497	5	80615824	80699998	268	34	45000	1.9904	0.023276	ACOT12
ENSG00000170004	17	7778124	7826078	91	19	45000	1.9883	0.023387	CHD3
ENSG00000167641	19	38731877	38757231	100	15	45000	1.9869	0.023466	PPP1R14A
ENSG00000136908	9	130687378	130710763	45	5	45000	1.9863	0.023499	DPM2
ENSG00000104679	8	23117633	23163792	184	29	45000	1.9857	0.023535	R3HCC1
ENSG00000159335	12	6864682	6890116	48	9	45000	1.9845	0.023599	PTMS
ENSG00000131242	17	29708642	29875236	460	56	45000	1.9842	0.023617	RAB11FIP4
ENSG00000163263	1	154161848	154188809	24	6	45000	1.984	0.023627	C1orf189
ENSG00000221932	11	124779146	124800573	75	24	45000	1.984	0.023627	HEPN1
ENSG00000163817	3	45786942	45848027	131	39	45000	1.9836	0.023653	SLC6A20
ENSG00000114520	3	125155495	125249041	268	17	45000	1.982	0.023741	SNX4
ENSG00000179399	13	92040929	93529490	4172	185	45000	1.9783	0.023948	GPC5
ENSG00000151687	2	190529016	190635919	183	18	45000	1.9779	0.023968	ANKAR
ENSG00000133422	22	31311117	31374284	88	13	45000	1.9775	0.023994	MORC2
ENSG00000180638	17	19571601	19632292	153	23	45000	1.9774	0.023997	SLC47A2
ENSG00000168078	8	27657137	27705612	214	6	45000	1.976	0.02408	PBK
ENSG00000174501	2	96504587	96667541	135	12	45000	1.9759	0.024084	ANKRD36C
ENSG00000184357	6	27824570	27845359	42	8	45000	1.9759	0.024085	HIST1H1B
ENSG00000099338	19	38816415	38871589	176	20	45000	1.9751	0.024126	CATSPERG
ENSG00000233224	6	27850477	27870963	44	8	45000	1.9732	0.024237	HIST1H2AM
ENSG00000112624	6	42739765	42846298	168	19	45000	1.9732	0.024238	GLTSCR1L
ENSG00000083223	9	88892648	88979369	147	12	45000	1.9722	0.024295	ZCCHC6
ENSG00000105717	19	19662522	19739725	103	12	45000	1.9716	0.024328	PBX4
ENSG00000111245	12	111338623	111368526	100	15	45000	1.9708	0.024372	MYL2
ENSG00000170516	4	46726844	46921252	456	25	45000	1.9707	0.024381	COX7B2
ENSG00000213020	19	53196066	53248326	202	18	45000	1.9704	0.024396	ZNF611
ENSG00000224470	16	71869894	71929171	118	16	45000	1.97	0.024422	ATXN1L
ENSG00000111906	6	125531108	125633282	311	21	45000	1.9697	0.024439	HDDC2
ENSG00000101665	18	46436223	46487081	152	37	45000	1.9678	0.024546	SMAD7
ENSG00000138190	10	94580935	94829250	575	24	45000	1.9674	0.024567	EXOC6
ENSG00000167283	11	118261869	118312211	85	13	45000	1.9667	0.02461	ATP5L
ENSG00000142875	1	84533745	84714181	275	21	45000	1.966	0.024649	PRKACB
ENSG00000033800	15	68336517	68493096	189	22	45000	1.9655	0.024676	PIAS1
ENSG00000165891	12	77405027	77469360	200	44	45000	1.9649	0.02471	E2F7
ENSG00000137392	6	35752759	35775088	86	18	45000	1.9649	0.024712	CLPS
ENSG00000162572	1	1205816	1237409	96	14	45000	1.964	0.024765	SCNN1D
ENSG00000102802	13	31470328	31509709	119	23	45000	1.9635	0.024794	MEDAG
ENSG00000062524	15	41785836	41816085	78	16	45000	1.9628	0.024838	LTK
ENSG00000198929	1	162029564	162363321	1202	72	45000	1.962	0.024884	NOS1AP
ENSG00000124789	6	17605269	17716656	279	25	45000	1.9616	0.024905	NUP153
ENSG00000171522	5	40669600	40703837	85	11	45000	1.9615	0.024911	PTGER4
ENSG00000141258	17	2230792	2294352	200	30	45000	1.9596	0.025022	SGSM2
ENSG00000162367	1	47671962	47707892	89	10	45000	1.9578	0.025125	TAL1
ENSG00000205442	9	24532950	24555944	60	4	45000	1.9559	0.025241	IZUMO3
ENSG00000198369	2	65527985	65669771	416	27	45000	1.9556	0.025254	SPRED2
ENSG00000068784	2	45605819	45849304	706	31	45000	1.9555	0.02526	SRBD1
ENSG00000171148	3	9811544	9844695	70	11	45000	1.9545	0.025319	TADA3
ENSG00000158553	6	27243682	27289949	163	20	45000	1.9545	0.025319	POM121L2
ENSG00000254470	11	65533364	65558273	47	8	45000	1.954	0.025349	AP5B1
ENSG00000073331	4	113196665	113373776	495	64	45000	1.9525	0.025437	ALPK1
ENSG00000138771	4	77346253	77714406	1039	56	45000	1.9519	0.025476	SHROOM3
ENSG00000168538	4	184570420	184644745	258	21	45000	1.9513	0.025511	TRAPPC11
ENSG00000103363	16	2811415	2837298	44	6	45000	1.951	0.025529	TCEB2
ENSG00000128699	2	190625049	190659097	77	10	45000	1.9503	0.025572	ORMDL1
ENSG00000163357	1	154996300	155033406	59	14	45000	1.9488	0.025658	DCST1
ENSG00000042781	1	215786236	216606738	2300	143	45000	1.9475	0.025739	USH2A
ENSG00000133454	22	26128111	26437007	1141	108	45000	1.9474	0.025742	MYO18B
ENSG00000178202	11	108332832	108379159	79	14	45000	1.9474	0.025743	KDELC2
ENSG00000187037	7	37713399	37883390	501	35	45000	1.9474	0.025746	GPR141
ENSG00000152455	10	14910819	14956314	75	18	45000	1.9465	0.025795	SUV39H2
ENSG00000206579	8	56004949	56464613	1271	77	45000	1.946	0.025829	XKR4
ENSG00000168297	3	58308607	58421748	477	20	45000	1.9458	0.025837	PXK
ENSG00000205808	9	4652298	4675256	140	16	45000	1.9451	0.025881	PPAPDC2
ENSG00000136457	17	48531857	48556327	52	9	45000	1.9432	0.025998	CHAD
ENSG00000171680	1	6516152	6590121	183	25	45000	1.9426	0.026034	PLEKHG5
ENSG00000100266	22	43221418	43421151	625	17	45000	1.9398	0.026203	PACSIN2
ENSG00000237172	16	67172008	67195117	17	8	45000	1.9385	0.026279	B3GNT9
ENSG00000112146	6	52906789	52975671	91	15	45000	1.9384	0.026286	FBXO9
ENSG00000165521	14	89068775	89269096	353	19	45000	1.936	0.026433	EML5
ENSG00000036530	14	100140641	100203638	153	24	45000	1.9359	0.026438	CYP46A1
ENSG00000188732	7	23709749	23752868	136	20	45000	1.9353	0.026476	FAM221A
ENSG00000129007	15	68473043	68508417	44	7	45000	1.9349	0.026499	CALML4
ENSG00000238227	9	138996427	139020731	67	14	45000	1.9337	0.026574	C9orf69
ENSG00000187048	1	47384849	47417156	88	9	45000	1.9332	0.026604	CYP4A11
ENSG00000179044	16	67208269	67234107	41	9	45000	1.9327	0.026639	EXOC3L1
ENSG00000079150	2	179318391	179353327	56	12	45000	1.9323	0.026662	FKBP7
ENSG00000261210	16	19287061	19343467	197	26	45000	1.9315	0.026712	CLEC19A
ENSG00000160678	1	153590402	153614513	54	6	45000	1.9313	0.026724	S100A1
ENSG00000177105	11	3838208	3872213	90	16	45000	1.9299	0.02681	RHOG
ENSG00000114626	3	127381778	127409768	51	9	45000	1.9297	0.02682	ABTB1
ENSG00000117481	1	46795849	46840824	243	6	45000	1.9297	0.026821	NSUN4
ENSG00000134812	11	59586741	59622974	51	11	45000	1.9291	0.026862	GIF
ENSG00000198677	5	94789599	94900711	229	13	45000	1.9265	0.027022	TTC37
ENSG00000175445	8	19749228	19834769	357	26	45000	1.9265	0.027023	LPL
ENSG00000171320	8	27619466	27680157	230	10	45000	1.9253	0.027096	ESCO2
ENSG00000117448	1	46006215	46045721	79	10	45000	1.9237	0.027198	AKR1A1
ENSG00000167642	19	38724675	38793254	211	31	45000	1.9236	0.027199	SPINT2
ENSG00000103876	15	80434832	80489288	175	25	45000	1.9235	0.027206	FAH
ENSG00000120658	13	43777654	44371044	1468	80	45000	1.9224	0.02728	ENOX1
ENSG00000144063	2	110831447	110884143	50	10	45000	1.9222	0.027289	MALL
ENSG00000142611	1	2975732	3365185	1367	153	45000	1.9222	0.02729	PRDM16
ENSG00000174796	4	76429156	76485683	140	17	45000	1.9213	0.027348	THAP6
ENSG00000143195	1	166872443	166954719	151	20	45000	1.9212	0.027355	ILDR2
ENSG00000186472	7	82373329	82802246	1216	50	45000	1.9208	0.027377	PCLO
ENSG00000070366	17	1953133	2217065	680	28	45000	1.9204	0.027405	SMG6
ENSG00000180376	3	56581189	56665846	356	22	45000	1.9195	0.027459	CCDC66
ENSG00000140718	16	53727875	54165853	1334	115	45000	1.9186	0.027518	FTO
ENSG00000077616	11	89854683	89936062	334	19	45000	1.9176	0.027579	NAALAD2
ENSG00000165125	7	142558956	142593507	112	9	45000	1.9174	0.027595	TRPV6
ENSG00000152760	1	67208142	67254470	134	16	45000	1.9171	0.027614	TCTEX1D1
ENSG00000224420	19	50181921	50203832	43	9	45000	1.9162	0.027671	ADM5
ENSG00000186393	17	38912490	38938414	67	12	45000	1.9134	0.027848	KRT26
ENSG00000154511	1	93297724	93437057	191	9	45000	1.9121	0.02793	FAM69A
ENSG00000241553	3	9824179	9859410	76	13	45000	1.912	0.02794	ARPC4
ENSG00000105664	19	18883583	18912123	52	14	45000	1.9114	0.027979	COMP
ENSG00000137747	11	117761358	117810174	193	31	45000	1.9114	0.02798	TMPRSS13
ENSG00000090097	3	51981470	52012426	31	7	45000	1.911	0.028001	PCBP4
ENSG00000198169	8	145936298	145991802	64	7	45000	1.9108	0.028015	ZNF251
ENSG00000197748	10	105879646	106002120	282	23	45000	1.91	0.028065	WDR96
ENSG00000166266	11	107869459	107988503	242	23	45000	1.9099	0.028074	CUL5
ENSG00000024862	6	139084657	139124456	118	16	45000	1.9091	0.028124	CCDC28A
ENSG00000149639	20	35395845	35502089	153	28	45000	1.9087	0.028147	SOGA1
ENSG00000176476	16	28555236	28613111	155	13	45000	1.9077	0.028218	CCDC101
ENSG00000130287	19	19312782	19373042	129	18	45000	1.9067	0.028277	NCAN
ENSG00000165304	9	36562859	36687678	209	12	45000	1.906	0.028326	MELK
ENSG00000163202	1	152541857	152562980	24	6	45000	1.906	0.028327	LCE3D
ENSG00000164400	5	131399483	131421859	47	8	45000	1.9059	0.028334	CSF2
ENSG00000135070	9	88869461	88907676	70	8	45000	1.9057	0.028345	ISCA1
ENSG00000150961	4	119633978	119769838	486	23	45000	1.9054	0.028362	SEC24D
ENSG00000168140	16	4411849	4443529	77	13	45000	1.9044	0.028428	VASN
ENSG00000107669	10	123489939	123698316	713	41	45000	1.9021	0.028578	ATE1
ENSG00000106615	7	151153098	151227206	135	16	45000	1.902	0.028589	RHEB
ENSG00000187446	15	41513037	41584043	186	17	45000	1.9009	0.028657	CHP1
ENSG00000162496	1	12617939	12687737	262	36	45000	1.9002	0.028706	DHRS3
ENSG00000055955	3	52836991	52875495	79	8	45000	1.9	0.028716	ITIH4
ENSG00000113595	5	64875507	64931802	165	14	45000	1.9	0.028717	TRIM23
ENSG00000139352	12	103341464	103364294	54	14	45000	1.8996	0.028742	ASCL1
ENSG00000160654	11	118205059	118235876	64	10	45000	1.8996	0.028746	CD3G
ENSG00000162378	1	53182126	53303014	306	15	45000	1.8988	0.028795	ZYG11B
ENSG00000071991	18	64158320	64281375	266	24	45000	1.8977	0.028867	CDH19
ENSG00000104872	19	49939555	49966754	77	7	45000	1.8968	0.028924	PIH1D1
ENSG00000094661	19	15187791	15209032	102	18	45000	1.8967	0.028933	OR1I1
ENSG00000123119	8	91793778	91981636	371	15	45000	1.8964	0.028951	NECAB1
ENSG00000167658	19	3966054	3995467	62	16	45000	1.896	0.028983	EEF2
ENSG00000124212	20	48110411	48194683	164	37	45000	1.8959	0.028987	PTGIS
ENSG00000122378	10	82157585	82202753	150	17	45000	1.8954	0.029017	FAM213A
ENSG00000121644	1	244806237	244882335	181	23	45000	1.8954	0.02902	DESI2
ENSG00000092295	14	24708320	24743638	70	17	45000	1.8946	0.029073	TGM1
ENSG00000197566	17	16514051	16567170	148	8	45000	1.8942	0.029096	ZNF624
ENSG00000197768	9	140135713	140157934	67	8	45000	1.8933	0.029156	C9orf173
ENSG00000151651	10	135065907	135100372	110	10	45000	1.8931	0.029171	ADAM8
ENSG00000254413	22	50997298	51031394	160	24	45000	1.8922	0.029235	CHKB-CPT1B
ENSG00000050405	12	50559571	50687329	161	10	45000	1.8921	0.029236	LIMA1
ENSG00000153558	3	33308517	33455154	324	22	45000	1.8921	0.029237	FBXL2
ENSG00000163611	3	113151565	113244034	361	17	45000	1.8911	0.029306	SPICE1
ENSG00000182899	3	197666858	197693481	66	8	45000	1.8904	0.029351	RPL35A
ENSG00000123983	2	223715652	223819357	291	20	45000	1.8899	0.029386	ACSL3
ENSG00000169594	15	83914655	83963466	72	9	45000	1.8898	0.029394	BNC1
ENSG00000101265	20	4750669	4814291	322	42	45000	1.8875	0.029548	RASSF2
ENSG00000109184	4	52699166	52793003	114	10	45000	1.8867	0.029599	DCUN1D4
ENSG00000177374	17	1947448	1972981	66	16	45000	1.8865	0.029616	HIC1
ENSG00000123607	2	166703985	166820353	245	27	45000	1.885	0.029713	TTC21B
ENSG00000116209	1	54487347	54529177	100	15	45000	1.8849	0.029722	TMEM59
ENSG00000115419	2	191735553	191840278	154	19	45000	1.8842	0.029771	GLS
ENSG00000175764	9	124574207	124865885	1014	57	45000	1.884	0.029782	TTLL11
ENSG00000166736	11	113835603	113871035	97	19	45000	1.8836	0.029813	HTR3A
ENSG00000174928	3	155470401	155534140	163	20	45000	1.883	0.029852	C3orf33
ENSG00000081014	15	51190869	51308097	285	17	45000	1.8829	0.029857	AP4E1
ENSG00000164744	7	48016745	48078716	138	9	45000	1.8823	0.029898	SUN3
ENSG00000176390	17	29086406	29161794	245	5	45000	1.8817	0.029941	CRLF3
ENSG00000159176	1	201442658	201488584	182	25	45000	1.8807	0.03001	CSRP1
ENSG00000101220	20	3724155	3759034	110	29	45000	1.8805	0.03002	C20orf27
ENSG00000075461	17	64951026	65039514	270	45	45000	1.8799	0.030064	CACNG4
ENSG00000124564	6	25823294	25892514	213	24	45000	1.8789	0.030127	SLC17A3
ENSG00000269490	6	33653196	33673474	84	9	45000	1.8758	0.030341	SBP1
ENSG00000180730	13	26608735	26635169	129	18	45000	1.8758	0.030341	SHISA2
ENSG00000110713	11	3682313	3829022	447	27	45000	1.8755	0.030359	NUP98
ENSG00000144791	3	45586886	45737830	551	27	45000	1.8752	0.030383	LIMD1
ENSG00000114861	3	70993844	71643140	1319	115	45000	1.875	0.030394	FOXP1
ENSG00000196812	6	28082338	28107860	66	8	45000	1.875	0.030397	ZSCAN16
ENSG00000244165	19	10212214	10236048	49	9	45000	1.8735	0.030502	P2RY11
ENSG00000217236	2	175189674	175213220	63	17	45000	1.8731	0.030528	SP9
ENSG00000196358	9	135027334	135129921	241	37	45000	1.873	0.030537	NTNG2
ENSG00000126457	19	50169043	50202286	49	12	45000	1.8729	0.030542	PRMT1
ENSG00000198585	3	131090515	131117674	49	8	45000	1.8721	0.030594	NUDT16
ENSG00000108264	17	35756965	35849835	236	21	45000	1.872	0.030603	TADA2A
ENSG00000006638	19	3584504	3616838	136	17	45000	1.8716	0.030628	TBXA2R
ENSG00000129151	11	27052272	27159356	343	25	45000	1.8714	0.030646	BBOX1
ENSG00000213523	5	139906925	139947895	41	11	45000	1.8706	0.030701	SRA1
ENSG00000154262	17	67064843	67148029	154	12	45000	1.8695	0.030779	ABCA6
ENSG00000146776	7	105235514	105527050	802	110	45000	1.8693	0.030789	ATXN7L1
ENSG00000151332	14	36757770	36799882	54	4	45000	1.8691	0.030807	MBIP
ENSG00000164181	5	60037618	60150216	269	21	45000	1.868	0.030881	ELOVL7
ENSG00000107518	10	116843124	117718503	1823	36	45000	1.8674	0.03092	ATRNL1
ENSG00000132394	3	127862297	128137485	522	19	45000	1.8673	0.03093	EEFSEC
ENSG00000149516	11	59814060	59848601	110	13	45000	1.8658	0.031034	MS4A3
ENSG00000134256	1	117534382	117589167	151	24	45000	1.8653	0.03107	CD101
ENSG00000189337	1	14915200	15454539	1850	185	45000	1.8638	0.031177	KAZN
ENSG00000072415	14	67697826	67812536	381	16	45000	1.863	0.031234	MPP5
ENSG00000173699	2	231850836	231899770	238	27	45000	1.8618	0.031318	SPATA3
ENSG00000198331	11	125743509	125780543	120	15	45000	1.8617	0.031321	HYLS1
ENSG00000148948	11	40125753	41491323	3668	181	45000	1.8615	0.031336	LRRC4C
ENSG00000157890	15	66177417	66556085	1171	116	45000	1.8612	0.03136	MEGF11
ENSG00000158042	11	6692013	6714632	81	10	45000	1.8582	0.031568	MRPL17
ENSG00000123358	12	52406616	52463291	149	34	45000	1.8582	0.031569	NR4A1
ENSG00000187105	14	73935189	74035651	209	35	45000	1.8581	0.031575	HEATR4
ENSG00000154274	4	37445563	37635117	801	77	45000	1.8573	0.031634	C4orf19
ENSG00000164164	4	146021990	146111313	63	15	45000	1.8566	0.031685	OTUD4
ENSG00000246223	14	98381947	98454461	269	24	45000	1.8565	0.031694	C14orf64
ENSG00000131435	5	131583364	131619147	99	14	45000	1.8555	0.03176	PDLIM4
ENSG00000135932	2	231567560	231695790	243	25	45000	1.8549	0.031802	CAB39
ENSG00000132300	2	86323305	86379280	138	15	45000	1.8548	0.031816	PTCD3
ENSG00000161835	12	52390724	52419673	66	22	45000	1.8548	0.031816	GRASP
ENSG00000158955	17	44900567	44974096	163	24	45000	1.8543	0.03185	WNT9B
ENSG00000130811	19	10215693	10240596	53	10	45000	1.8542	0.031854	EIF3G
ENSG00000121895	4	38958365	39044542	354	40	45000	1.8538	0.031882	TMEM156
ENSG00000165138	9	101483611	101569247	176	18	45000	1.8537	0.031894	ANKS6
ENSG00000049192	5	64434563	64787747	845	41	45000	1.8531	0.031931	ADAMTS6
ENSG00000187624	17	250118	283510	103	18	45000	1.8524	0.031987	C17orf97
ENSG00000143512	1	222685602	222731445	136	12	45000	1.8517	0.032034	HHIPL2
ENSG00000162415	1	45472071	45781881	592	24	45000	1.8516	0.032042	ZSWIM5
ENSG00000129295	8	133574320	133697838	238	29	45000	1.8508	0.032098	LRRC6
ENSG00000187170	1	152670636	152691967	52	6	45000	1.8504	0.032129	LCE4A
ENSG00000186891	1	1128888	1152071	87	12	45000	1.8496	0.032188	TNFRSF18
ENSG00000164241	5	126368250	126419184	125	9	45000	1.8491	0.032224	C5orf63
ENSG00000150540	2	138711590	138783930	127	10	45000	1.8478	0.032314	HNMT
ENSG00000110344	11	118220300	118279926	101	12	45000	1.8461	0.032436	UBE4A
ENSG00000006459	7	139774546	139886835	231	17	45000	1.843	0.032664	KDM7A
ENSG00000153291	6	46610678	46655930	59	11	45000	1.8415	0.032775	SLC25A27
ENSG00000184166	17	2985352	3006290	49	8	45000	1.8407	0.032834	OR1D2
ENSG00000008128	1	1624169	1665766	41	4	45000	1.8397	0.032904	CDK11A
ENSG00000164398	5	131132683	131357936	355	18	45000	1.8393	0.032932	ACSL6
ENSG00000204661	5	179058545	179082047	57	13	45000	1.8392	0.032942	C5orf60
ENSG00000170684	19	45564758	45589846	64	7	45000	1.8382	0.03302	ZNF296
ENSG00000272573	3	52857130	52879235	54	6	45000	1.8373	0.03308	MUSTN1
ENSG00000117407	1	44388992	44412913	57	8	45000	1.8348	0.03327	ARTN
ENSG00000179058	9	132364504	132393055	96	16	45000	1.8334	0.033371	C9orf50
ENSG00000165219	9	128014073	128139486	184	11	45000	1.833	0.033404	GAPVD1
ENSG00000115762	2	131852420	132121282	212	8	45000	1.8329	0.033407	PLEKHB2
ENSG00000198890	1	107589267	107611916	28	5	45000	1.8327	0.033425	PRMT6
ENSG00000184682	11	1900375	1922084	69	18	45000	1.8323	0.033456	C11orf89
ENSG00000154217	17	65363575	65703372	893	117	45000	1.8306	0.033579	PITPNC1
ENSG00000115694	2	242422089	242459145	102	18	45000	1.8304	0.033595	STK25
ENSG00000187173	1	152660840	152681918	71	8	45000	1.8303	0.033604	LCE2A
ENSG00000171843	9	20331663	20632542	495	57	45000	1.8303	0.033606	MLLT3
ENSG00000128694	2	190601386	190637953	58	9	45000	1.8301	0.033615	OSGEPL1
ENSG00000173258	9	114277439	114350124	237	36	45000	1.8279	0.033783	ZNF483
ENSG00000132768	1	44425672	44449041	35	7	45000	1.8267	0.03387	DPH2
ENSG00000182149	16	71869899	71972913	231	22	45000	1.8262	0.033908	IST1
ENSG00000146147	6	53784780	54141078	810	49	45000	1.8255	0.033966	MLIP
ENSG00000137673	11	102381239	102411484	108	27	45000	1.8246	0.034028	MMP7
ENSG00000060566	19	4143598	4183051	111	17	45000	1.8241	0.034071	CREB3L3
ENSG00000175931	17	74375532	74459288	232	26	45000	1.8234	0.034123	UBE2O
ENSG00000163435	1	201967073	201996316	95	16	45000	1.8222	0.034213	ELF3
ENSG00000163466	2	219071817	219129079	106	9	45000	1.822	0.034224	ARPC2
ENSG00000075790	7	107210422	107279615	95	13	45000	1.822	0.034224	BCAP29
ENSG00000215568	22	17432826	17499112	276	21	45000	1.822	0.034224	GAB4
ENSG00000039068	16	68761128	68879451	382	30	45000	1.8202	0.034368	CDH1
ENSG00000243207	19	10206899	10235456	55	11	45000	1.8191	0.034446	PPAN-P2RY11
ENSG00000130810	19	10206965	10235414	55	11	45000	1.8191	0.034446	PPAN
ENSG00000114631	3	127338024	127401652	66	16	45000	1.8183	0.034507	PODXL2
ENSG00000064835	3	87298554	87335737	78	12	45000	1.8172	0.034591	POU1F1
ENSG00000048028	11	113658596	113756292	205	21	45000	1.8171	0.034604	USP28
ENSG00000213614	15	72625775	72678817	85	11	45000	1.8156	0.034718	HEXA
ENSG00000101098	20	43370449	43448979	147	24	45000	1.8155	0.034721	RIMS4
ENSG00000164399	5	131386222	131408897	44	7	45000	1.8152	0.034749	IL3
ENSG00000108691	17	32572304	32594222	50	7	45000	1.8149	0.034766	CCL2
ENSG00000105388	19	42202504	42243718	127	14	45000	1.814	0.034835	CEACAM5
ENSG00000243232	5	140335820	140401936	104	20	45000	1.814	0.034837	PCDHAC2
ENSG00000126461	19	50135382	50171899	55	12	45000	1.8137	0.034862	SCAF1
ENSG00000147862	9	14071842	14408982	786	123	45000	1.8109	0.035078	NFIB
ENSG00000138778	4	104016963	104129566	225	15	45000	1.8105	0.035109	CENPE
ENSG00000088367	20	34669426	34830721	159	18	45000	1.8103	0.035121	EPB41L1
ENSG00000134285	12	49305301	49330257	73	7	45000	1.8088	0.035239	FKBP11
ENSG00000071626	19	1397568	1445719	64	11	45000	1.8082	0.035289	DAZAP1
ENSG00000198826	15	32897345	32942150	97	19	45000	1.808	0.035301	ARHGAP11A
ENSG00000164037	4	103796205	103950896	303	9	45000	1.8077	0.035324	SLC9B1
ENSG00000152457	10	14929358	15006431	189	33	45000	1.8076	0.035331	DCLRE1C
ENSG00000147536	8	41376725	41412565	128	22	45000	1.8074	0.035349	GINS4
ENSG00000113758	5	176873609	176911402	51	6	45000	1.8073	0.035359	DBN1
ENSG00000186281	2	96677694	96715199	22	5	45000	1.8069	0.035385	GPAT2
ENSG00000108443	17	57960447	58037925	114	12	45000	1.8063	0.035436	RPS6KB1
ENSG00000109458	4	144247915	144405721	295	30	45000	1.8062	0.035443	GAB1
ENSG00000261787	8	67848736	67884825	30	8	45000	1.8055	0.035495	TCF24
ENSG00000124574	6	43385104	43428168	105	19	45000	1.8051	0.035528	ABCC10
ENSG00000163421	3	71810807	71844357	82	21	45000	1.8051	0.035532	PROK2
ENSG00000169760	3	173104074	174014434	2402	132	45000	1.8051	0.035532	NLGN1
ENSG00000137055	9	26894081	26957461	220	21	45000	1.8044	0.035586	PLAA
ENSG00000108423	17	57926851	57980304	98	11	45000	1.8032	0.035681	TUBD1
ENSG00000106178	7	75430983	75462674	198	25	45000	1.8025	0.035732	CCL24
ENSG00000185958	12	50710013	50800405	145	10	45000	1.8003	0.03591	FAM186A
ENSG00000117408	1	44402611	44443694	69	9	45000	1.7984	0.036056	IPO13
ENSG00000132199	18	660324	722676	273	16	45000	1.798	0.03609	ENOSF1
ENSG00000166503	15	83774320	83886770	189	14	45000	1.7978	0.036105	HDGFRP3
ENSG00000163041	1	226239552	226269702	42	9	45000	1.7973	0.036144	H3F3A
ENSG00000146285	6	108015308	108155521	434	32	45000	1.797	0.036169	SCML4
ENSG00000109572	4	170523784	170654824	316	21	45000	1.7967	0.036193	CLCN3
ENSG00000100644	14	62152231	62224976	149	20	45000	1.7967	0.036194	HIF1A
ENSG00000164162	4	145878264	146029693	143	22	45000	1.7952	0.036312	ANAPC10
ENSG00000173432	11	18277721	18301524	90	14	45000	1.795	0.036323	SAA1
ENSG00000125843	20	3791178	3815949	85	13	45000	1.795	0.036325	AP5S1
ENSG00000021461	7	99415636	99473718	124	15	45000	1.7947	0.036354	CYP3A43
ENSG00000159346	1	202899951	202937700	111	17	45000	1.7938	0.036423	ADIPOR1
ENSG00000177548	16	28905742	28957847	55	11	45000	1.7936	0.036437	RABEP2
ENSG00000106086	7	30057020	30180096	272	14	45000	1.7908	0.036666	PLEKHA8
ENSG00000008283	17	61499665	61533739	48	9	45000	1.7902	0.036711	CYB561
ENSG00000134982	5	112033195	112191936	376	23	45000	1.7902	0.036712	APC
ENSG00000146904	7	143077382	143115985	101	26	45000	1.7901	0.036722	EPHA1
ENSG00000104413	8	95643302	95729694	283	18	45000	1.7889	0.036816	ESRP1
ENSG00000163286	2	233261553	233285424	78	14	45000	1.7886	0.036836	ALPPL2
ENSG00000106123	7	142542792	142578847	107	12	45000	1.7885	0.036845	EPHB6
ENSG00000088053	19	55515073	55559632	262	22	45000	1.7882	0.036874	GP6
ENSG00000134516	5	169054251	169520386	1520	117	45000	1.7873	0.036943	DOCK2
ENSG00000188993	4	52849868	52893786	61	8	45000	1.7854	0.037102	LRRC66
ENSG00000197279	6	28038753	28067341	93	12	45000	1.7852	0.037111	ZNF165
ENSG00000132297	8	133063733	133133406	304	32	45000	1.7834	0.037259	HHLA1
ENSG00000182175	15	93576636	93642433	291	51	45000	1.7826	0.037327	RGMA
ENSG00000117410	1	44430159	44453967	35	8	45000	1.7825	0.037332	ATP6V0B
ENSG00000099954	22	17830837	18047850	888	98	45000	1.7821	0.037366	CECR2
ENSG00000198569	9	140115209	140141006	58	11	45000	1.7821	0.037368	SLC34A3
ENSG00000113597	5	64910543	64972060	184	13	45000	1.7818	0.037388	TRAPPC13
ENSG00000010932	1	171207638	171265117	160	25	45000	1.7813	0.037428	FMO1
ENSG00000091542	17	18076392	18123268	103	10	45000	1.7809	0.037468	ALKBH5
ENSG00000158887	1	161264525	161289762	76	15	45000	1.7805	0.037493	MPZ
ENSG00000135838	1	182748428	182809519	119	15	45000	1.7803	0.037509	NPL
ENSG00000089356	19	35596732	35625228	95	10	45000	1.7799	0.037548	FXYD3
ENSG00000099337	19	38800484	38829660	99	13	45000	1.7786	0.037653	KCNK6
ENSG00000177383	3	184418156	184439836	47	11	45000	1.7781	0.037697	MAGEF1
ENSG00000113593	5	64849063	64893376	128	10	45000	1.7781	0.037697	PPWD1
ENSG00000180901	17	73018670	73071984	189	25	45000	1.7777	0.03773	KCTD2
ENSG00000008311	7	121705701	121794334	173	22	45000	1.7776	0.037737	AASS
ENSG00000197050	19	37488759	37631216	359	10	45000	1.7774	0.037749	ZNF420
ENSG00000007306	19	42167235	42220895	161	17	45000	1.7769	0.037792	CEACAM7
ENSG00000075275	22	46746731	46943067	793	84	45000	1.7762	0.03785	CELSR1
ENSG00000131188	5	176863446	176893283	47	5	45000	1.7757	0.037892	PRR7
ENSG00000139269	12	57836106	57863063	54	11	45000	1.7752	0.037929	INHBE
ENSG00000146700	7	76008651	76049012	176	20	45000	1.775	0.03795	SRCRB4D
ENSG00000131044	20	30448505	30542764	188	31	45000	1.7745	0.037994	TTLL9
ENSG00000152503	5	114450459	114526243	190	26	45000	1.7744	0.038001	TRIM36
ENSG00000111432	12	130637004	130660285	88	24	45000	1.7735	0.038072	FZD10
ENSG00000182613	5	180571943	180592890	125	16	45000	1.773	0.038116	OR2V2
ENSG00000178462	10	5425061	5456793	109	9	45000	1.7727	0.03814	TUBAL3
ENSG00000087903	19	5983175	6209583	610	35	45000	1.7726	0.038144	RFX2
ENSG00000213145	14	105942654	105965284	22	9	45000	1.7715	0.038237	CRIP1
ENSG00000109881	11	27342374	27395415	138	22	45000	1.7711	0.038275	CCDC34
ENSG00000164163	4	146009084	146060331	37	11	45000	1.7706	0.038314	ABCE1
ENSG00000169598	1	3763845	3811993	270	26	45000	1.7701	0.038358	DFFB
ENSG00000166888	12	57479191	57535922	105	19	45000	1.7697	0.038386	STAT6
ENSG00000112305	6	71367479	71581718	466	23	45000	1.7695	0.038406	SMAP1
ENSG00000075218	22	46682638	46736707	167	9	45000	1.7689	0.038459	GTSE1
ENSG00000075884	2	143838931	144535921	1596	103	45000	1.7686	0.03848	ARHGAP15
ENSG00000156639	6	37777275	38132400	968	26	45000	1.7685	0.038489	ZFAND3
ENSG00000134247	1	117442679	117542980	273	26	45000	1.7679	0.038541	PTGFRN
ENSG00000144285	2	166835670	166994523	471	27	45000	1.7671	0.038604	SCN1A
ENSG00000132128	1	46716868	46779280	72	16	45000	1.7671	0.038605	LRRC41
ENSG00000149527	1	2347419	2446969	315	43	45000	1.7665	0.038654	PLCH2
ENSG00000043462	5	169663241	169735231	138	38	45000	1.7651	0.038772	LCP2
ENSG00000125995	20	34277194	34298906	42	6	45000	1.7641	0.03886	ROMO1
ENSG00000110455	11	44077475	44115772	123	22	45000	1.7639	0.038878	ACCS
ENSG00000152284	2	85350533	85547511	679	62	45000	1.7634	0.038916	TCF7L1
ENSG00000090316	4	1273639	1343935	386	20	45000	1.7618	0.039055	MAEA
ENSG00000140854	16	57759642	57801162	110	20	45000	1.7599	0.03921	KATNB1
ENSG00000169605	2	69191705	69218106	96	9	45000	1.7593	0.039264	GKN1
ENSG00000187959	17	71234588	71268491	102	11	45000	1.7592	0.039273	CPSF4L
ENSG00000128408	22	45799572	45838376	127	10	45000	1.7572	0.03944	RIBC2
ENSG00000187238	1	152576287	152596574	50	5	45000	1.7571	0.03945	LCE3B
ENSG00000186075	17	38014417	38044149	82	6	45000	1.7567	0.039486	ZPBP2
ENSG00000131899	17	18118901	18158189	84	10	45000	1.7559	0.039554	LLGL1
ENSG00000113638	5	40704577	40766077	121	15	45000	1.7558	0.03956	TTC33
ENSG00000125870	20	16700606	16732421	123	30	45000	1.7542	0.039694	SNRPB2
ENSG00000033867	3	27404214	27535911	435	26	45000	1.7542	0.039698	SLC4A7
ENSG00000107438	10	96987329	97060781	258	27	45000	1.754	0.039718	PDLIM1
ENSG00000101224	20	3757578	3796762	118	18	45000	1.7536	0.039746	CDC25B
ENSG00000186115	19	15978833	16018930	230	21	45000	1.7534	0.039765	CYP4F2
ENSG00000011332	19	38691646	38730354	98	21	45000	1.7534	0.039766	DPF1
ENSG00000168356	3	38877260	39002052	311	22	45000	1.7528	0.039815	SCN11A
ENSG00000133103	13	40219764	40375802	457	22	45000	1.7526	0.039837	COG6
ENSG00000182652	14	20205587	20226528	2	1	45000	1.7526	0.039838	OR4Q3
ENSG00000117569	1	97177221	97299294	253	20	45000	1.7512	0.039957	PTBP2
ENSG00000128973	15	68489330	68559549	121	9	45000	1.7508	0.03999	CLN6
ENSG00000130935	17	65703949	65750647	130	9	45000	1.7507	0.039996	NOL11
ENSG00000115919	2	143625067	143809890	489	35	45000	1.7498	0.040076	KYNU
ENSG00000108641	17	19230867	19291495	88	8	45000	1.7497	0.040089	B9D1
ENSG00000185860	1	162784248	162848605	269	31	45000	1.7487	0.040174	C1orf110
ENSG00000188986	9	140139625	140177998	102	8	45000	1.7479	0.040238	NELFB
ENSG00000186847	17	39728531	39753173	74	4	45000	1.7479	0.040239	KRT14
ENSG00000136874	9	102658915	102742618	152	16	45000	1.7465	0.040362	STX17
ENSG00000003137	2	72346367	72385167	86	16	45000	1.7465	0.040364	CYP26B1
ENSG00000135931	2	232053260	232249548	489	45	45000	1.7464	0.040367	ARMC9
ENSG00000176294	14	20177174	20306531	11	2	45000	1.7459	0.040411	OR4N2
ENSG00000177800	1	229375383	229397557	60	10	45000	1.7459	0.040416	TMEM78
ENSG00000122420	1	78759568	79015434	697	52	45000	1.7456	0.040436	PTGFR
ENSG00000244752	22	25605489	25637836	144	32	45000	1.7455	0.040448	CRYBB2
ENSG00000039560	5	34646342	34842732	711	80	45000	1.7455	0.04045	RAI14
ENSG00000100554	14	67751088	67836982	295	14	45000	1.7449	0.040501	ATP6V1D
ENSG00000146267	6	99709045	99807938	350	26	45000	1.7448	0.040511	FAXC
ENSG00000164291	5	94880778	94950768	121	16	45000	1.7443	0.040557	ARSK
ENSG00000075399	16	89763542	89797394	125	24	45000	1.7441	0.040575	VPS9D1
ENSG00000182319	8	8165258	8254008	332	32	45000	1.744	0.040581	SGK223
ENSG00000197157	7	127282234	127742661	756	33	45000	1.743	0.040667	SND1
ENSG00000204291	9	101695461	101843069	382	38	45000	1.7414	0.040807	COL15A1
ENSG00000160679	1	153596525	153628782	60	6	45000	1.7401	0.040923	CHTOP
ENSG00000165863	10	118413207	118439775	59	15	45000	1.7385	0.041065	C10orf82
ENSG00000175325	5	177409236	177433243	73	15	45000	1.7384	0.041074	PROP1
ENSG00000100577	14	77777227	77807940	109	22	45000	1.7363	0.041257	GSTZ1
ENSG00000167230	17	35722928	35759662	53	16	45000	1.7346	0.041406	C17orf78
ENSG00000177938	12	18881045	18902121	66	11	45000	1.734	0.041459	CAPZA3
ENSG00000168734	20	43150426	43262888	203	22	45000	1.733	0.041549	PKIG
ENSG00000072310	17	17703713	17750325	69	6	45000	1.7327	0.04157	SREBF1
ENSG00000103494	16	53621595	53747850	271	19	45000	1.7318	0.041659	RPGRIP1L
ENSG00000179630	13	44443420	44478068	150	16	45000	1.7307	0.041749	LACC1
ENSG00000178385	2	208683027	208900284	375	35	45000	1.73	0.041815	PLEKHM3
ENSG00000174083	17	8696041	8780994	196	33	45000	1.7299	0.04182	PIK3R6
ENSG00000112186	6	17383447	17568023	470	46	45000	1.7296	0.041854	CAP2
ENSG00000139155	12	20838289	20916320	291	28	45000	1.7293	0.041875	SLCO1C1
ENSG00000172893	11	71129239	71173914	132	8	45000	1.7289	0.041911	DHCR7
ENSG00000054611	22	47148518	47581336	1517	86	45000	1.7273	0.04206	TBC1D22A
ENSG00000091127	7	105070108	105172714	386	31	45000	1.7272	0.042068	PUS7
ENSG00000141013	16	90076037	90121383	211	26	45000	1.727	0.042081	GAS8
ENSG00000172890	11	71154155	71245153	290	15	45000	1.7266	0.042118	NADSYN1
ENSG00000166670	11	102631234	102661359	114	22	45000	1.7264	0.042134	MMP10
ENSG00000206561	3	15481640	15573258	277	23	45000	1.726	0.042169	COLQ
ENSG00000166295	10	73965787	74005618	90	7	45000	1.7257	0.0422	ANAPC16
ENSG00000123104	12	26480342	26996131	1676	101	45000	1.7255	0.042221	ITPR2
ENSG00000157500	3	57251765	57317496	104	14	45000	1.7245	0.042309	APPL1
ENSG00000197938	3	97991732	98012676	114	11	45000	1.7241	0.042345	OR5H2
ENSG00000139537	12	49287893	49335623	128	9	45000	1.7238	0.042375	CCDC65
ENSG00000105662	19	18784487	18903004	283	29	45000	1.7223	0.042511	CRTC1
ENSG00000136518	3	179270668	179316196	71	8	45000	1.7222	0.042521	ACTL6A
ENSG00000083720	5	41720167	41880621	218	17	45000	1.7209	0.042638	OXCT1
ENSG00000180929	3	51979330	52001509	25	6	45000	1.7205	0.042668	GPR62
ENSG00000138785	4	106593784	106827143	496	17	45000	1.7205	0.042671	INTS12
ENSG00000073050	19	44037192	44094625	184	26	45000	1.7195	0.042766	XRCC1
ENSG00000129351	19	10754937	10813093	80	8	45000	1.7187	0.042837	ILF3
ENSG00000102452	13	101696130	102078843	1407	89	45000	1.7164	0.043042	NALCN
ENSG00000186716	22	23511891	23670224	459	37	45000	1.7157	0.043112	BCR
ENSG00000119203	2	9553697	9623230	123	8	45000	1.7151	0.043168	CPSF3
ENSG00000116544	1	35321037	35405186	124	34	45000	1.715	0.043171	DLGAP3
ENSG00000176946	2	242513820	242586864	194	14	45000	1.7145	0.043215	THAP4
ENSG00000196277	3	6801688	7793215	3237	206	45000	1.7134	0.043316	GRM7
ENSG00000164506	6	147515561	147716866	298	17	45000	1.7129	0.043365	STXBP5
ENSG00000198077	19	41371344	41398657	184	16	45000	1.7118	0.043469	CYP2A7
ENSG00000105643	19	18101941	18134911	108	19	45000	1.7117	0.043476	ARRDC2
ENSG00000081138	18	63407488	63558638	444	21	45000	1.7116	0.043484	CDH7
ENSG00000173376	4	121946768	122004176	146	19	45000	1.7115	0.043494	NDNF
ENSG00000113504	5	1040499	1122150	287	36	45000	1.7111	0.043534	SLC12A7
ENSG00000100029	22	30962612	31013070	178	32	45000	1.7109	0.043554	PES1
ENSG00000024422	19	48206600	48256391	169	26	45000	1.7107	0.043567	EHD2
ENSG00000162664	1	90450671	90511090	98	18	45000	1.7099	0.043643	ZNF326
ENSG00000241058	10	18824490	18950551	462	22	45000	1.7096	0.043667	NSUN6
ENSG00000170185	4	144096070	144154983	119	9	45000	1.7084	0.043777	USP38
ENSG00000077498	11	88900620	89038927	351	19	45000	1.7079	0.043828	TYR
ENSG00000138780	4	106619935	106778885	332	11	45000	1.7067	0.043938	GSTCD
ENSG00000171357	1	46659006	46696933	46	11	45000	1.7066	0.043947	LURAP1
ENSG00000125827	20	7947995	8010476	185	22	45000	1.7065	0.043956	TMX4
ENSG00000106344	7	127927738	127993962	151	21	45000	1.7063	0.043973	RBM28
ENSG00000119787	2	38512022	38614427	238	20	45000	1.7062	0.043986	ATL2
ENSG00000123342	12	56219217	56246750	25	10	45000	1.7057	0.044034	MMP19
ENSG00000273173	15	25190133	25233729	77	12	45000	1.7057	0.044035	SNURF
ENSG00000110042	11	58928903	58986060	133	14	45000	1.7044	0.044153	DTX4
ENSG00000103534	16	19411818	19520435	437	31	45000	1.702	0.044378	TMC5
ENSG00000169155	9	129557285	129610489	60	12	45000	1.7019	0.044389	ZBTB43
ENSG00000162971	2	200784698	200830459	93	15	45000	1.7012	0.04445	TYW5
ENSG00000112761	6	112365275	112402171	74	11	45000	1.7004	0.04453	WISP3
ENSG00000169231	1	155155379	155188842	45	10	45000	1.7003	0.044538	THBS3
ENSG00000161896	6	33679444	33724762	197	25	45000	1.6997	0.044598	IP6K3
ENSG00000144218	2	100152323	100769201	1325	56	45000	1.6992	0.044645	AFF3
ENSG00000069998	22	17608401	17656177	218	32	45000	1.6984	0.044719	CECR5
ENSG00000160188	21	43882596	43926464	117	24	45000	1.6982	0.044738	RSPH1
ENSG00000169258	5	176012803	176047134	55	13	45000	1.6974	0.044811	GPRIN1
ENSG00000126107	1	45458212	45487001	65	10	45000	1.6971	0.044836	HECTD3
ENSG00000206557	3	32849510	32949318	212	36	45000	1.6967	0.044878	TRIM71
ENSG00000062716	17	57774553	57929616	225	19	45000	1.6964	0.044902	VMP1
ENSG00000171049	19	52245279	52283779	146	29	45000	1.6963	0.044918	FPR2
ENSG00000064309	11	125815691	125943230	442	46	45000	1.6959	0.044956	CDON
ENSG00000080200	3	97585819	97673810	114	11	45000	1.6958	0.044958	CRYBG3
ENSG00000171446	17	38923060	38948786	69	16	45000	1.6946	0.045076	KRT27
ENSG00000122417	1	86804344	86872023	189	19	45000	1.694	0.045129	ODF2L
ENSG00000161653	17	42071914	42096431	63	12	45000	1.6937	0.045161	NAGS
ENSG00000176571	8	87868670	88637447	2215	67	45000	1.6932	0.045209	CNBD1
ENSG00000134910	11	125451607	125505110	179	13	45000	1.6929	0.045234	STT3A
ENSG00000169393	19	48487908	48538410	278	26	45000	1.6929	0.04524	ELSPBP1
ENSG00000196123	16	67199505	67227943	33	8	45000	1.6926	0.045268	KIAA0895L
ENSG00000136997	8	128737680	128763674	64	22	45000	1.6926	0.04527	MYC
ENSG00000235173	8	145182672	145205746	7	1	45000	1.6912	0.045397	FAM203A
ENSG00000107651	10	121642223	121712014	241	16	45000	1.6908	0.04544	SEC23IP
ENSG00000166323	11	108169246	108348258	323	13	45000	1.6903	0.045483	C11orf65
ENSG00000137075	9	36326393	36497545	274	29	45000	1.6901	0.045509	RNF38
ENSG00000175792	3	127773621	127882757	231	13	45000	1.6899	0.045519	RUVBL1
ENSG00000134146	15	35499546	35848394	730	41	45000	1.6899	0.045523	DPH6
ENSG00000119655	14	74932895	74970880	86	7	45000	1.6891	0.045597	NPC2
ENSG00000138311	10	64123951	64441771	977	79	45000	1.689	0.045606	ZNF365
ENSG00000116478	1	32747687	32809236	31	17	45000	1.6889	0.045615	HDAC1
ENSG00000119185	2	9533604	9573676	90	10	45000	1.6876	0.045747	ITGB1BP1
ENSG00000198912	1	3795689	3826857	110	12	45000	1.6875	0.045754	C1orf174
ENSG00000237136	4	146591356	146702184	346	34	45000	1.6872	0.045781	C4orf51
ENSG00000070778	14	88922122	89031077	215	14	45000	1.6869	0.045811	PTPN21
ENSG00000112309	6	71556382	71676741	325	41	45000	1.6864	0.045856	B3GAT2
ENSG00000118816	4	77958311	78007158	85	17	45000	1.6851	0.045987	CCNI
ENSG00000254709	22	23219960	23248287	12	5	45000	1.6847	0.046028	IGLL5
ENSG00000175482	11	67108248	67134443	19	5	45000	1.6845	0.046043	POLD4
ENSG00000182141	19	21463962	21522227	182	12	45000	1.6841	0.046082	ZNF708
ENSG00000171988	10	64916981	65235722	652	27	45000	1.6839	0.046101	JMJD1C
ENSG00000151491	12	15763092	16045263	236	36	45000	1.6838	0.046107	EPS8
ENSG00000070961	12	89971828	90113077	227	25	45000	1.6838	0.046111	ATP2B1
ENSG00000157542	21	38969678	39298749	1061	80	45000	1.6823	0.04626	KCNJ6
ENSG00000163510	2	180799603	180881840	217	19	45000	1.6813	0.046355	CWC22
ENSG00000178074	2	200765979	200830658	134	18	45000	1.6805	0.046434	C2orf69
ENSG00000101457	20	44410576	44450066	129	14	45000	1.6803	0.046451	DNTTIP1
ENSG00000075239	11	107982243	108028503	85	13	45000	1.68	0.046479	ACAT1
ENSG00000047457	3	148870197	148949842	248	40	45000	1.6797	0.046509	CP
ENSG00000166889	11	59394189	59446453	72	9	45000	1.6796	0.046516	PATL1
ENSG00000148604	10	85994809	86029716	121	25	45000	1.6794	0.046533	RGR
ENSG00000206418	18	8599443	8649379	174	17	45000	1.6793	0.046545	RAB12
ENSG00000197136	11	65373244	65414910	60	14	45000	1.6792	0.04656	PCNXL3
ENSG00000176087	5	139934041	139958688	28	8	45000	1.6782	0.04665	SLC35A4
ENSG00000170298	17	20342708	20380852	3	1	45000	1.6778	0.046689	LGALS9B
ENSG00000148335	9	132361163	132408209	156	22	45000	1.6769	0.046785	NTMT1
ENSG00000251322	22	51102843	51181726	196	39	45000	1.676	0.046872	SHANK3
ENSG00000196141	2	201160604	201356986	462	50	45000	1.6759	0.046877	SPATS2L
ENSG00000106538	7	150025408	150048763	60	5	45000	1.6752	0.046952	RARRES2
ENSG00000087303	14	52461521	52545712	378	29	45000	1.6746	0.047006	NID2
ENSG00000197536	5	131736328	131821736	244	25	45000	1.6743	0.047034	C5orf56
ENSG00000189129	10	81881438	81915115	194	29	45000	1.674	0.047065	PLAC9
ENSG00000180613	4	54955690	54978672	38	6	45000	1.6739	0.047071	GSX2
ENSG00000131969	14	51328878	51381688	141	22	45000	1.6732	0.047143	ABHD12B
ENSG00000143612	1	154169182	154203104	29	6	45000	1.6727	0.047194	C1orf43
ENSG00000171316	8	61581337	61789465	393	22	45000	1.6725	0.047213	CHD7
ENSG00000134109	3	5219331	5271642	114	20	45000	1.6714	0.047322	EDEM1
ENSG00000131051	20	34281531	34340234	151	8	45000	1.671	0.047363	RBM39
ENSG00000154734	21	28198066	28227728	104	23	45000	1.6702	0.047441	ADAMTS1
ENSG00000140406	15	81283295	81306342	56	5	45000	1.6687	0.047584	MESDC1
ENSG00000137962	1	94604544	94750624	256	27	45000	1.6685	0.047604	ARHGAP29
ENSG00000118557	16	72136056	72220777	235	28	45000	1.6681	0.047647	PMFBP1
ENSG00000134668	1	32246023	32291652	85	17	45000	1.6675	0.047703	SPOCD1
ENSG00000187097	14	74414713	74496102	303	20	45000	1.6671	0.047745	ENTPD5
ENSG00000259159	11	119199652	119227368	67	9	45000	1.6667	0.047791	MFRP
ENSG00000223953	11	119199652	119227383	67	9	45000	1.6667	0.047791	C1QTNF5
ENSG00000235718	11	119199652	119227383	67	9	45000	1.6667	0.047791	MFRP
ENSG00000136152	13	46029060	46120765	265	16	45000	1.6659	0.047862	COG3
ENSG00000103479	16	53457889	53535561	118	7	45000	1.6657	0.04789	RBL2
ENSG00000162817	1	220853187	220882499	138	14	45000	1.6653	0.047924	C1orf115
ENSG00000139211	12	47459490	47483734	56	15	45000	1.665	0.047957	AMIGO2
ENSG00000105141	19	15150195	15179104	142	18	45000	1.6635	0.048102	CASP14
ENSG00000152256	2	173410101	173499823	289	15	45000	1.6632	0.048137	PDK1
ENSG00000117899	15	81229667	81292219	136	9	45000	1.6631	0.048149	MESDC2
ENSG00000106080	7	30040203	30076300	63	8	45000	1.6627	0.048184	FKBP14
ENSG00000197170	17	65324032	65372743	92	18	45000	1.6617	0.048291	PSMD12
ENSG00000167106	9	130692858	130752792	146	12	45000	1.6613	0.048326	FAM102A
ENSG00000179981	18	72912710	73011905	304	36	45000	1.6611	0.048349	TSHZ1
ENSG00000178105	11	108525752	108821657	526	18	45000	1.6604	0.048419	DDX10
ENSG00000233198	9	140112018	140134090	48	11	45000	1.6601	0.048449	RNF224
ENSG00000132507	17	7200318	7225774	76	13	45000	1.6601	0.04845	EIF5A
ENSG00000204140	6	35738794	35771452	122	19	45000	1.66	0.048452	CLPSL1
ENSG00000171873	20	4191329	4239721	168	33	45000	1.6599	0.048469	ADRA1D
ENSG00000170374	12	53710362	53749099	66	11	45000	1.6593	0.048532	SP7
ENSG00000157593	6	44211833	44235291	76	21	45000	1.6591	0.048545	SLC35B2
ENSG00000183778	21	40918369	41055064	447	48	45000	1.659	0.048554	B3GALT5
ENSG00000182272	11	359796	392116	156	24	45000	1.6585	0.04861	B4GALNT4
ENSG00000087302	14	52446193	52481420	88	21	45000	1.6585	0.04861	C14orf166
ENSG00000181163	5	170804120	170848141	122	9	45000	1.6581	0.048648	NPM1
ENSG00000218891	19	56078899	56102211	100	12	45000	1.6579	0.04867	ZNF579
ENSG00000144488	2	238998798	239051928	251	32	45000	1.6576	0.048695	ESPNL
ENSG00000169710	17	80026214	80066208	111	17	45000	1.6574	0.048716	FASN
ENSG00000186832	17	39756030	39782151	56	5	45000	1.6573	0.048734	KRT16
ENSG00000121297	19	31755851	31850453	224	47	45000	1.6562	0.048841	TSHZ3
ENSG00000091140	7	107521415	107582175	127	10	45000	1.6559	0.048867	DLD
ENSG00000198841	1	52487775	52509488	41	6	45000	1.6555	0.048907	KTI12
ENSG00000142513	19	51283672	51308481	121	15	45000	1.6545	0.049011	ACPT
ENSG00000197723	17	40264756	40285371	35	4	45000	1.6542	0.049041	HSPB9
ENSG00000119878	2	46833555	46862881	81	12	45000	1.6531	0.049153	CRIPT
ENSG00000128284	22	36526372	36572225	179	25	45000	1.6527	0.0492	APOL3
ENSG00000198795	18	22631890	22942154	765	72	45000	1.6526	0.049202	ZNF521
ENSG00000198846	8	59707977	60041767	863	83	45000	1.6526	0.049207	TOX
ENSG00000091947	17	42078556	42111314	82	12	45000	1.6516	0.049313	TMEM101
ENSG00000139718	12	122232086	122280562	63	8	45000	1.6511	0.049357	SETD1B
ENSG00000133863	8	30679060	30758122	166	14	45000	1.651	0.049374	TEX15
ENSG00000196943	14	24759068	24788330	70	11	45000	1.6494	0.049531	NOP9
ENSG00000155974	12	66731211	67207966	1530	111	45000	1.6491	0.049569	GRIP1
ENSG00000042317	14	88841268	88946694	140	19	45000	1.6488	0.049592	SPATA7
ENSG00000138303	10	73846278	73986892	247	18	45000	1.6484	0.049635	ASCC1
ENSG00000078967	7	43956037	44005735	146	18	45000	1.6483	0.049643	UBE2D4
ENSG00000123374	12	56350553	56376568	36	11	45000	1.6475	0.049726	CDK2
ENSG00000156110	10	75900960	76479061	872	25	45000	1.646	0.04988	ADK
ENSG00000055044	2	203120439	203178389	108	11	45000	1.6458	0.049906	NOP58
ENSG00000169981	3	44680219	44712283	34	11	45000	1.6453	0.049952	ZNF35
ENSG00000224940	7	127980379	128011739	65	18	45000	1.6453	0.049959	PRRT4
ENSG00000167657	19	3948451	3981121	73	15	45000	1.6452	0.049966	DAPK3
ENSG00000169884	12	49349123	49375546	58	9	45000	1.6452	0.049968	WNT10B
ENSG00000133398	5	6361994	6388707	95	14	45000	1.6451	0.04997	MED10
ENSG00000115641	2	105964169	106064970	321	45	45000	1.6437	0.05012	FHL2
ENSG00000135905	2	225619807	225917162	792	49	45000	1.6435	0.050144	DOCK10
ENSG00000090104	1	192534857	192559161	83	13	45000	1.6432	0.050172	RGS1
ENSG00000166509	16	78046412	78110658	520	20	45000	1.6431	0.050186	CLEC3A
ENSG00000141194	17	56222494	56243517	53	8	45000	1.6428	0.050214	OR4D1
ENSG00000196335	7	23739786	23882132	518	26	45000	1.6428	0.050216	STK31
ENSG00000175505	11	67121639	67151648	44	7	45000	1.6424	0.050252	CLCF1
ENSG00000179456	1	244204585	244230778	27	11	45000	1.6422	0.050273	ZBTB18
ENSG00000185163	12	132611139	132638880	73	11	45000	1.6419	0.050307	DDX51
ENSG00000122490	18	77652420	77721664	187	24	45000	1.6412	0.050377	PQLC1
ENSG00000196900	5	125957414	125981979	85	16	45000	1.6407	0.050426	C5orf48
ENSG00000086506	16	220452	241180	35	8	45000	1.64	0.050508	HBQ1
ENSG00000146416	6	143371633	143671441	606	55	45000	1.6399	0.050515	AIG1
ENSG00000162753	1	173459603	173582233	273	14	45000	1.6395	0.050556	SLC9C2
ENSG00000006047	17	7181571	7207934	65	16	45000	1.6394	0.050561	YBX2
ENSG00000233280	3	97530884	97604132	92	11	45000	1.6391	0.0506	CRYBG3
ENSG00000120051	10	106103522	106224848	218	35	45000	1.6388	0.05063	CCDC147
ENSG00000163283	2	233233244	233257599	83	16	45000	1.6374	0.050777	ALPP
ENSG00000056097	5	32344456	32454867	305	21	45000	1.6367	0.050842	ZFR
ENSG00000176024	19	52420400	52462012	144	16	45000	1.6367	0.050843	ZNF613
ENSG00000140443	15	99182200	99517759	962	107	45000	1.636	0.050919	IGF1R
ENSG00000016402	6	137311108	137376298	188	27	45000	1.6356	0.050964	IL20RA
ENSG00000160803	1	155995092	156033585	58	16	45000	1.6355	0.050975	UBQLN4
ENSG00000134287	12	49319506	49361334	133	11	45000	1.6355	0.050977	ARF3
ENSG00000126603	16	4354762	4399598	85	22	45000	1.6347	0.051054	GLIS2
ENSG00000119720	14	90732580	90808481	170	16	45000	1.6343	0.0511	NRDE2
ENSG00000164038	4	103931025	104016986	124	20	45000	1.6342	0.051111	SLC9B2
ENSG00000106617	7	151243197	151584210	1175	132	45000	1.6341	0.05112	PRKAG2
ENSG00000111087	12	57843918	57876045	67	12	45000	1.6337	0.051157	GLI1
ENSG00000181284	17	7328762	7350998	36	9	45000	1.6332	0.051211	TMEM102
ENSG00000125445	17	73247755	73272454	47	5	45000	1.633	0.051236	MRPS7
ENSG00000138092	2	25006005	25055245	177	22	45000	1.6321	0.05133	CENPO
ENSG00000136935	9	127630646	127720771	119	12	45000	1.6299	0.051561	GOLGA1
ENSG00000145945	6	3839620	3861551	93	13	45000	1.6296	0.051591	FAM50B
ENSG00000175662	17	17736828	17885736	228	10	45000	1.6295	0.051606	TOM1L2
ENSG00000197363	8	146014261	146046554	92	10	45000	1.6294	0.051617	ZNF517
ENSG00000211455	12	27386901	27488892	293	29	45000	1.6292	0.051636	STK38L
ENSG00000203943	1	84754049	84865640	226	32	45000	1.6282	0.051744	SAMD13
ENSG00000112144	6	52856077	52936600	129	21	45000	1.6277	0.051792	ICK
ENSG00000127452	19	9910943	9948492	59	11	45000	1.6277	0.051794	FBXL12
ENSG00000122482	1	91370859	91497829	213	18	45000	1.6274	0.051823	ZNF644
ENSG00000120159	9	26830683	26902802	194	25	45000	1.6268	0.05189	CAAP1
ENSG00000104957	19	13832574	13884110	120	13	45000	1.6262	0.051951	CCDC130
ENSG00000108813	17	48036334	48062321	74	16	45000	1.6261	0.051961	DLX4
ENSG00000153498	13	113020633	113099003	363	28	45000	1.6259	0.051988	SPACA7
ENSG00000123219	5	64803593	64868998	208	14	45000	1.6243	0.052161	CENPK
ENSG00000164244	5	126843301	126900781	155	11	45000	1.623	0.052296	PRRC1
ENSG00000214929	9	84593687	84620171	33	10	45000	1.6222	0.05238	SPATA31D1
ENSG00000165323	11	92075262	92639618	1164	50	45000	1.6217	0.05243	FAT3
ENSG00000185055	7	105195567	105251322	125	21	45000	1.6214	0.05247	EFCAB10
ENSG00000145626	5	35941112	36011130	171	24	45000	1.6214	0.052471	UGT3A1
ENSG00000170160	17	16582851	16717767	19	5	45000	1.6207	0.05254	CCDC144A
ENSG00000129673	17	74439433	74476199	113	23	45000	1.6202	0.052598	AANAT
ENSG00000109332	4	103705540	103800053	199	9	45000	1.62	0.052611	UBE2D3
ENSG00000185565	3	115511235	117726095	6502	307	45000	1.6191	0.052714	LSAMP
ENSG00000197646	9	5500545	5581282	220	39	45000	1.6185	0.052776	PDCD1LG2
ENSG00000145740	5	68379473	68436896	122	13	45000	1.6184	0.052784	SLC30A5
ENSG00000171403	17	39712096	39738310	43	4	45000	1.6184	0.052787	KRT9
ENSG00000124391	16	88694999	88716881	89	24	45000	1.6183	0.052802	IL17C
ENSG00000174136	5	98094354	98144347	110	16	45000	1.6181	0.052825	RGMB
ENSG00000127399	7	150009728	150045239	79	4	45000	1.6174	0.052891	LRRC61
ENSG00000158815	8	21889909	21916320	74	21	45000	1.6167	0.052969	FGF17
ENSG00000100376	22	45694849	45747836	166	14	45000	1.6166	0.052978	FAM118A
ENSG00000087510	20	55194358	55224339	61	11	45000	1.6163	0.053014	TFAP2C
ENSG00000129749	11	3676817	3702614	83	15	45000	1.6156	0.053095	CHRNA10
ENSG00000187180	1	152637771	152659050	42	7	45000	1.615	0.053158	LCE2C
ENSG00000175077	3	186905274	186929253	64	13	45000	1.6142	0.053244	RTP1
ENSG00000108753	17	36036435	36115237	197	50	45000	1.6137	0.053299	HNF1B
ENSG00000183722	13	39907029	40187665	913	75	45000	1.6136	0.05331	LHFP
ENSG00000182218	14	100101447	100156906	150	20	45000	1.6127	0.053404	HHIPL1
ENSG00000038210	4	25152263	25290714	392	30	45000	1.6125	0.053423	PI4K2B
ENSG00000100353	22	36896897	36935483	178	23	45000	1.6119	0.053492	EIF3D
ENSG00000213265	7	130343488	130382268	85	13	45000	1.6106	0.053631	TSGA13
ENSG00000186827	1	1136706	1159518	92	9	45000	1.6101	0.053688	TNFRSF4
ENSG00000155016	4	108842525	108884613	126	10	45000	1.6099	0.05371	CYP2U1
ENSG00000148834	10	105985114	106037217	114	20	45000	1.6097	0.053727	GSTO1
ENSG00000198520	1	45130364	45201263	131	32	45000	1.6092	0.053782	C1orf228
ENSG00000136205	7	47304752	47632156	876	89	45000	1.6089	0.053819	TNS3
ENSG00000197256	19	11264943	11318467	177	21	45000	1.6087	0.05384	KANK2
ENSG00000101367	20	31397699	31448211	153	22	45000	1.6086	0.053849	MAPRE1
ENSG00000112759	6	44177242	44211888	93	24	45000	1.608	0.053918	SLC29A1
ENSG00000082482	1	215169118	215420436	768	31	45000	1.6073	0.053989	KCNK2
ENSG00000186017	19	36926021	36990804	162	16	45000	1.6068	0.054053	ZNF566
ENSG00000112053	6	35901291	36002645	251	32	45000	1.6066	0.054072	SLC26A8
ENSG00000205356	7	97833936	97891563	146	16	45000	1.6059	0.054151	TECPR1
ENSG00000150625	4	176544085	176933815	1170	91	45000	1.6058	0.054159	GPM6A
ENSG00000204160	1	27143201	27194093	64	8	45000	1.6057	0.054175	ZDHHC18
ENSG00000130377	19	6125258	6203112	331	17	45000	1.6054	0.054208	ACSBG2
ENSG00000110881	12	50441331	50487394	68	10	45000	1.6048	0.054264	ASIC1
ENSG00000168291	3	58403357	58429584	113	12	45000	1.6043	0.054323	PDHB
ENSG00000186714	11	32613792	32826204	621	23	45000	1.6043	0.054324	CCDC73
ENSG00000188707	7	150016938	150039808	56	3	45000	1.6041	0.054345	ZBED6CL
ENSG00000168427	2	239037363	239071588	126	25	45000	1.6034	0.054422	KLHL30
ENSG00000267496	17	41984576	42005326	68	9	45000	1.6033	0.05443	FAM215A
ENSG00000137699	11	119971983	120066237	236	35	45000	1.6032	0.054448	TRIM29
ENSG00000180061	19	55814169	55855416	140	20	45000	1.6029	0.054479	TMEM150B
ENSG00000182963	17	42865816	42918184	100	17	45000	1.6029	0.05448	GJC1
ENSG00000100558	14	67843700	67888917	133	18	45000	1.6019	0.054586	PLEK2
ENSG00000135829	1	182798504	182866886	91	10	45000	1.6018	0.054598	DHX9
ENSG00000072121	14	68184091	68293307	257	24	45000	1.6014	0.054641	ZFYVE26
ENSG00000115421	2	60973365	61039220	159	19	45000	1.601	0.054688	PAPOLG
ENSG00000106608	7	43905493	43976010	194	21	45000	1.6009	0.054695	URGCP
ENSG00000187522	10	14870163	14923740	73	13	45000	1.6008	0.054712	HSPA14
ENSG00000170854	3	97650662	97701301	72	14	45000	1.6008	0.054713	MINA
ENSG00000110048	11	59331871	59393617	117	11	45000	1.6007	0.054718	OSBP
ENSG00000173848	10	5444514	5510426	149	10	45000	1.6004	0.054755	NET1
ENSG00000185875	10	25295587	25325593	102	11	45000	1.6004	0.054757	THNSL1
ENSG00000185842	1	225073964	225596996	1710	32	45000	1.5999	0.054808	DNAH14
ENSG00000125485	9	135458384	135555788	207	26	45000	1.5995	0.054856	DDX31
ENSG00000137090	9	831690	979090	768	58	45000	1.5993	0.054882	DMRT1
ENSG00000129518	14	34975135	35018916	119	13	45000	1.5989	0.054921	EAPP
ENSG00000130675	7	156776745	156813345	120	24	45000	1.5985	0.05496	MNX1
ENSG00000054793	20	50203053	50395173	857	39	45000	1.5984	0.054978	ATP9A
ENSG00000141096	16	67999566	68024732	36	7	45000	1.5979	0.055028	DPEP3
ENSG00000172578	3	183195319	183283477	221	30	45000	1.597	0.055129	KLHL6
ENSG00000072858	3	113241143	113358425	359	36	45000	1.596	0.055243	SIDT1
ENSG00000167588	12	50487602	50515102	39	5	45000	1.596	0.055243	GPD1
ENSG00000142973	1	47213510	47295085	197	28	45000	1.5953	0.055323	CYP4B1
ENSG00000217128	5	130967407	131142710	235	15	45000	1.5949	0.055364	FNIP1
ENSG00000150471	4	62056976	62954053	1984	124	45000	1.5946	0.0554	LPHN3
ENSG00000123500	6	116430086	116489910	128	18	45000	1.5944	0.055425	COL10A1
ENSG00000175727	12	122506628	122641894	242	10	45000	1.5943	0.055432	MLXIP
ENSG00000142252	19	45572453	45604782	121	11	45000	1.5943	0.05544	GEMIN7
ENSG00000157259	7	92066767	92098150	71	11	45000	1.5937	0.055504	GATAD1
ENSG00000136068	3	57984127	58167982	456	38	45000	1.5936	0.055516	FLNB
ENSG00000203685	1	226726501	226806915	229	38	45000	1.5928	0.055602	C1orf95
ENSG00000100968	14	24824879	24858810	105	15	45000	1.5917	0.05573	NFATC4
ENSG00000265818	6	8005959	8112763	419	26	45000	1.5916	0.055742	EEF1E1-BLOC1S5
ENSG00000122877	10	64561756	64689660	403	25	45000	1.5909	0.055811	EGR2
ENSG00000082068	5	37369314	37763537	872	26	45000	1.5905	0.055861	WDR70
ENSG00000184743	11	63381559	63449393	82	7	45000	1.5905	0.055865	ATL3
ENSG00000136933	9	127952821	128006437	109	12	45000	1.5903	0.055881	RABEPK
ENSG00000106436	7	101246605	101282576	144	24	45000	1.5903	0.055882	MYL10
ENSG00000120690	13	41496056	41645576	267	17	45000	1.59	0.055916	ELF1
ENSG00000173209	2	61394553	61428338	76	14	45000	1.5893	0.056001	AHSA2
ENSG00000136522	3	179296073	179332442	62	6	45000	1.589	0.056035	MRPL47
ENSG00000135100	12	121406346	121450315	157	22	45000	1.588	0.056146	HNF1A
ENSG00000115353	2	75263590	75436826	461	55	45000	1.5875	0.056203	TACR1
ENSG00000006007	16	19503015	19543467	148	11	45000	1.5867	0.056293	GDE1
ENSG00000169738	17	79983012	80005608	61	7	45000	1.5866	0.056302	DCXR
ENSG00000117862	1	52475803	52531843	87	8	45000	1.5865	0.056314	TXNDC12
ENSG00000120539	10	27433753	27485853	202	18	45000	1.5865	0.056318	MASTL
ENSG00000138433	2	175202750	175270443	136	16	45000	1.5864	0.056319	CIR1
ENSG00000165275	9	37743804	37788969	127	15	45000	1.5859	0.056377	TRMT10B
ENSG00000140105	14	100790125	100853142	174	11	45000	1.5851	0.056472	WARS
ENSG00000180138	13	37667398	37689803	86	7	45000	1.5848	0.056501	CSNK1A1L
ENSG00000177551	1	116368998	116396538	98	10	45000	1.5835	0.056652	NHLH2
ENSG00000154822	3	16834159	17142086	833	38	45000	1.5832	0.056692	PLCL2
ENSG00000005381	17	56337217	56368296	58	13	45000	1.5829	0.056718	MPO
ENSG00000104888	19	49922658	49955617	60	10	45000	1.5829	0.056727	SLC17A7
ENSG00000196611	11	102650651	102678891	108	27	45000	1.5826	0.056752	MMP1
ENSG00000131914	1	26727269	26766213	91	17	45000	1.5824	0.056776	LIN28A
ENSG00000103546	16	55679516	55750104	241	43	45000	1.5824	0.05678	SLC6A2
ENSG00000108774	17	40266994	40317035	107	11	45000	1.5823	0.056792	RAB5C
ENSG00000141873	19	2722202	2750150	94	13	45000	1.5823	0.056796	SLC39A3
ENSG00000105298	19	3600639	3636813	136	15	45000	1.5806	0.056987	CACTIN
ENSG00000254004	19	36991597	37029562	103	13	45000	1.5797	0.057085	ZNF260
ENSG00000188089	15	42263780	42353388	407	44	45000	1.5789	0.057181	PLA2G4E
ENSG00000204700	6	29131311	29152351	106	10	45000	1.578	0.057277	OR2J2
ENSG00000086991	11	89047524	89332779	556	35	45000	1.5773	0.057358	NOX4
ENSG00000023839	10	101532489	101621949	203	20	45000	1.5773	0.05736	ABCC2
ENSG00000198156	16	28343876	28384829	1	1	45000	1.5761	0.057498	NPIPB6
ENSG00000149554	11	125485036	125556150	165	17	45000	1.5758	0.057536	CHEK1
ENSG00000038427	5	82757284	82888122	303	40	45000	1.5756	0.057555	VCAN
ENSG00000173930	5	101559690	101642253	340	27	45000	1.5755	0.057566	SLCO4C1
ENSG00000164822	8	6772215	6793598	130	29	45000	1.5749	0.057635	DEFA6
ENSG00000180488	1	78235309	78354106	215	33	45000	1.5747	0.057668	FAM73A
ENSG00000172551	12	55214303	55262177	222	18	45000	1.5724	0.057926	MUCL1
ENSG00000186487	2	1782885	2345032	1682	96	45000	1.5723	0.057941	MYT1L
ENSG00000133433	22	24289601	24313373	46	3	45000	1.5722	0.057948	GSTT2B
ENSG00000009765	6	150680028	150737105	319	22	45000	1.5721	0.057961	IYD
ENSG00000170290	11	107568104	107600419	75	14	45000	1.5716	0.058025	SLN
ENSG00000148175	9	124091355	124142531	132	23	45000	1.571	0.058086	STOM
ENSG00000136732	2	127403509	127464246	247	42	45000	1.5708	0.058116	GYPC
ENSG00000236398	7	142870512	142891528	34	6	45000	1.5707	0.058129	TAS2R39
ENSG00000153485	14	93641296	93663434	57	16	45000	1.5704	0.05816	TMEM251
ENSG00000197879	17	1357392	1406106	170	39	45000	1.5702	0.058184	MYO1C
ENSG00000204616	6	30060674	30090883	234	33	45000	1.5697	0.058248	TRIM31
ENSG00000159455	1	152637771	152669877	95	9	45000	1.5692	0.0583	LCE2B
ENSG00000178460	8	67772984	67844283	91	10	45000	1.5687	0.058362	MCMDC2
ENSG00000110880	12	109028885	109135372	210	21	45000	1.5687	0.058365	CORO1C
ENSG00000130584	20	62365019	62472597	444	24	45000	1.5676	0.058488	ZBTB46
ENSG00000132740	11	68661310	68718070	166	13	45000	1.5659	0.058681	IGHMBP2
ENSG00000138617	15	65516798	65602956	212	17	45000	1.5659	0.058686	PARP16
ENSG00000033122	1	70024081	70627628	1641	69	45000	1.5657	0.058708	LRRC7
ENSG00000144857	3	112919850	113016303	364	47	45000	1.5649	0.058803	BOC
ENSG00000166118	11	133700526	133725433	87	7	45000	1.5641	0.058897	SPATA19
ENSG00000155511	5	152859175	153203429	1290	72	45000	1.5641	0.058898	GRIA1
ENSG00000198879	10	7190586	7463450	939	70	45000	1.5641	0.0589	SFMBT2
ENSG00000163171	2	37859032	37975611	435	46	45000	1.5636	0.058952	CDC42EP3
ENSG00000163870	3	127281912	127327094	41	15	45000	1.5635	0.058964	TPRA1
ENSG00000165832	10	116687952	116747430	155	18	45000	1.5634	0.058981	TRUB1
ENSG00000137177	6	17749414	17997854	713	34	45000	1.5632	0.059002	KIF13A
ENSG00000184292	1	59031099	59053166	117	11	45000	1.5624	0.059103	TACSTD2
ENSG00000105865	7	107193929	107228906	57	8	45000	1.5614	0.059211	DUS4L
ENSG00000188191	7	578834	777287	568	56	45000	1.5614	0.059219	PRKAR1B
ENSG00000171217	6	155575147	155607682	154	16	45000	1.5613	0.059231	CLDN20
ENSG00000096384	6	44204824	44231620	94	21	45000	1.5611	0.05925	HSP90AB1
ENSG00000137960	1	78435226	78614133	453	39	45000	1.5607	0.059298	GIPC2
ENSG00000077152	1	202290785	202321108	38	7	45000	1.5604	0.059329	UBE2T
ENSG00000113805	3	74301719	74580291	726	73	45000	1.5594	0.059455	CNTN3
ENSG00000123095	12	26262959	26288060	59	12	45000	1.5589	0.059508	BHLHE41
ENSG00000141150	17	34048668	34080540	81	18	45000	1.5588	0.059527	RASL10B
ENSG00000239305	2	86820516	86860989	107	13	45000	1.5586	0.059541	RNF103
ENSG00000224854	9	21957137	21977738	27	8	45000	1.5584	0.059568	C9orf53
ENSG00000074317	5	176037085	176067530	45	11	45000	1.5573	0.059694	SNCB
ENSG00000115415	2	191819084	191895686	176	29	45000	1.5571	0.059722	STAT1
ENSG00000178425	6	116412012	116580660	395	30	45000	1.557	0.059733	NT5DC1
ENSG00000088726	3	12765024	12820956	159	21	45000	1.557	0.059741	TMEM40
ENSG00000117054	1	76180036	76263260	288	17	45000	1.5563	0.059822	ACADM
ENSG00000146414	6	146175381	146295559	195	12	45000	1.5563	0.059822	SHPRH
ENSG00000164708	7	44092326	44115186	57	6	45000	1.556	0.059859	PGAM2
ENSG00000164520	6	150194511	150229238	113	7	45000	1.554	0.060088	RAET1E
ENSG00000152484	13	27630293	27756033	353	28	45000	1.5533	0.060177	USP12
ENSG00000169488	14	20433603	20454818	124	9	45000	1.5533	0.060179	OR4K15
ENSG00000126583	19	54372444	54420906	68	13	45000	1.5532	0.060188	PRKCG
ENSG00000171206	10	104394253	104428164	72	13	45000	1.5531	0.060203	TRIM8
ENSG00000105550	19	49248816	49271587	64	13	45000	1.5523	0.06029	FGF21
ENSG00000196711	8	53436597	53488067	115	14	45000	1.5519	0.060338	FAM150A
ENSG00000184056	15	91531646	91575833	138	20	45000	1.5517	0.060372	VPS33B
ENSG00000198851	11	118165260	118196890	90	12	45000	1.5511	0.060434	CD3E
ENSG00000173662	1	6605241	6649817	115	11	45000	1.55	0.060571	TAS1R1
ENSG00000119541	18	61046423	61099716	114	13	45000	1.5499	0.060586	VPS4B
ENSG00000135517	12	56833286	56872950	64	13	45000	1.5497	0.060605	MIP
ENSG00000101405	20	3042266	3063163	87	20	45000	1.5497	0.060611	OXT
ENSG00000131503	5	139771399	139939163	141	21	45000	1.5492	0.060671	ANKHD1
ENSG00000254996	5	139771493	139939154	141	21	45000	1.5492	0.060671	ANKHD1-EIF4EBP3
ENSG00000086289	7	37713446	38001543	1068	65	45000	1.5488	0.060713	EPDR1
ENSG00000106546	7	17328246	17395776	83	21	45000	1.5488	0.060719	AHR
ENSG00000151665	2	46798076	46854258	132	19	45000	1.5484	0.060765	PIGF
ENSG00000196422	9	138360925	138390739	94	19	45000	1.5476	0.060861	PPP1R26
ENSG00000172782	17	72863428	72899708	98	12	45000	1.5475	0.060875	FADS6
ENSG00000171201	4	71225810	71265961	206	23	45000	1.547	0.060928	SMR3B
ENSG00000129270	17	34073268	34132711	136	12	45000	1.5457	0.061085	MMP28
ENSG00000196220	3	9012275	9414737	1246	145	45000	1.5449	0.06119	SRGAP3
ENSG00000137331	6	30700976	30722331	98	11	45000	1.5444	0.061244	IER3
ENSG00000147416	8	20044878	20094330	92	18	45000	1.5444	0.061246	ATP6V1B2
ENSG00000256683	19	52457596	52500109	153	14	45000	1.5441	0.061281	ZNF350
ENSG00000102878	16	67187288	67213848	19	8	45000	1.5435	0.061356	HSF4
ENSG00000130812	19	10193014	10223472	45	14	45000	1.5432	0.061397	ANGPTL6
ENSG00000021826	2	211332406	211553831	546	37	45000	1.5431	0.061407	CPS1
ENSG00000127528	19	16425628	16448685	88	16	45000	1.5429	0.061432	KLF2
ENSG00000169783	15	77895369	78123242	726	46	45000	1.5417	0.061569	LINGO1
ENSG00000176842	16	54954774	54978397	42	6	45000	1.5417	0.061571	IRX5
ENSG00000062038	16	68660092	68766519	303	19	45000	1.5412	0.061633	CDH3
ENSG00000136206	7	44030488	44059721	40	7	45000	1.5399	0.061791	SPDYE1
ENSG00000253293	7	27200210	27229880	52	18	45000	1.5395	0.061838	HOXA10
ENSG00000138796	4	108900870	108966331	159	10	45000	1.5395	0.061843	HADH
ENSG00000113569	5	37278239	37381283	166	15	45000	1.539	0.061908	NUP155
ENSG00000188869	15	81613558	81676554	183	19	45000	1.5389	0.061911	TMC3
ENSG00000011454	9	125693112	125877145	307	17	45000	1.5378	0.06205	RABGAP1
ENSG00000197852	1	112213252	112308446	327	30	45000	1.5374	0.062096	FAM212B
ENSG00000162408	1	6571407	6624595	181	7	45000	1.5371	0.062138	NOL9
ENSG00000106648	7	151643464	151727019	302	30	45000	1.5369	0.062165	GALNTL5
ENSG00000148773	10	129884923	129934649	207	29	45000	1.5366	0.062195	MKI67
ENSG00000136875	9	116027623	116065185	120	15	45000	1.5363	0.062227	PRPF4
ENSG00000196967	19	37587636	37673643	176	12	45000	1.5354	0.06234	ZNF585A
ENSG00000133318	11	63438918	63537363	86	7	45000	1.5354	0.062341	RTN3
ENSG00000184949	22	38964125	39062634	219	13	45000	1.5349	0.062399	FAM227A
ENSG00000198542	13	102094966	102385456	886	63	45000	1.5346	0.062442	ITGBL1
ENSG00000126091	1	44161495	44406831	538	24	45000	1.5344	0.062469	ST3GAL3
ENSG00000119138	9	72989503	73039540	87	17	45000	1.5342	0.062494	KLF9
ENSG00000267106	19	9721967	9766572	73	8	45000	1.5339	0.062527	C19orf82
ENSG00000129158	11	17799595	18044709	439	44	45000	1.5338	0.062534	SERGEF
ENSG00000181381	4	169267886	169468937	812	54	45000	1.533	0.062635	DDX60L
ENSG00000103248	16	86553782	86598841	240	23	45000	1.5323	0.062727	MTHFSD
ENSG00000135363	11	33870122	33923836	140	26	45000	1.5321	0.062743	LMO2
ENSG00000123685	1	212849760	212883327	131	24	45000	1.5318	0.062787	BATF3
ENSG00000162613	1	78399740	78454794	118	19	45000	1.5313	0.062842	FUBP1
ENSG00000162929	2	61283006	61401960	270	23	45000	1.5298	0.063039	KIAA1841
ENSG00000173040	4	5534499	5721275	731	62	45000	1.5288	0.063159	EVC2
ENSG00000152932	5	57868048	58165213	942	71	45000	1.5287	0.063168	RAB3C
ENSG00000142871	1	86036444	86059645	52	15	45000	1.5284	0.063203	CYR61
ENSG00000111319	12	6446009	6496896	141	39	45000	1.5282	0.063231	SCNN1A
ENSG00000173366	3	52245097	52275206	38	9	45000	1.5281	0.063246	TLR9
ENSG00000119636	14	74476056	74559566	296	17	45000	1.5279	0.063264	CCDC176
ENSG00000136758	10	27389383	27454195	243	18	45000	1.5276	0.063301	YME1L1
ENSG00000111537	12	68538548	68563527	74	9	45000	1.5276	0.063302	IFNG
ENSG00000196605	19	9852669	9913856	118	9	45000	1.5265	0.063447	ZNF846
ENSG00000198298	10	44091855	44123351	117	20	45000	1.5263	0.063461	ZNF485
ENSG00000118873	1	220311635	220455796	281	20	45000	1.526	0.063501	RAB3GAP2
ENSG00000166377	18	76819285	77148283	1011	27	45000	1.5259	0.063514	ATP9B
ENSG00000177868	1	43262723	43292954	62	11	45000	1.5252	0.063602	CCDC23
ENSG00000178980	19	48271829	48297943	67	13	45000	1.5251	0.063614	SEPW1
ENSG00000166596	17	9469944	9556776	107	18	45000	1.525	0.063634	WDR16
ENSG00000012822	12	54094903	54131529	101	20	45000	1.5249	0.063642	CALCOCO1
ENSG00000099194	10	102096881	102134591	84	13	45000	1.5248	0.06365	SCD
ENSG00000170549	5	3586168	3611517	73	14	45000	1.5245	0.063689	IRX1
ENSG00000239887	1	162326698	162366600	136	31	45000	1.5245	0.06369	C1orf226
ENSG00000066117	12	50468755	50504495	33	6	45000	1.5242	0.063727	SMARCD1
ENSG00000214212	19	10937251	10990466	72	12	45000	1.524	0.063759	C19orf38
ENSG00000163295	2	233310833	233334742	117	19	45000	1.5239	0.063768	ALPI
ENSG00000079950	6	132757006	132844337	255	27	45000	1.5237	0.063786	STX7
ENSG00000105792	7	89864488	89950377	205	20	45000	1.5237	0.06379	C7orf63
ENSG00000165898	14	74950423	74973809	50	7	45000	1.5237	0.063796	ISCA2
ENSG00000174514	1	205528013	205582046	171	30	45000	1.5236	0.063799	MFSD4
ENSG00000186212	4	77806082	77829002	64	8	45000	1.5228	0.063901	SOWAHB
ENSG00000184939	16	68553993	68619975	238	10	45000	1.522	0.064005	ZFP90
ENSG00000111331	12	113366157	113421054	180	14	45000	1.5218	0.064032	OAS3
ENSG00000137312	6	30685486	30720510	181	15	45000	1.5217	0.064048	FLOT1
ENSG00000165943	14	93638541	93661273	64	17	45000	1.5216	0.064049	MOAP1
ENSG00000124116	20	44366583	44430571	290	15	45000	1.5215	0.064064	WFDC3
ENSG00000106536	7	39007598	39542694	1587	67	45000	1.5207	0.064165	POU6F2
ENSG00000121068	17	59467257	59496827	70	9	45000	1.5207	0.064173	TBX2
ENSG00000006831	12	1787740	1907844	337	22	45000	1.5201	0.064248	ADIPOR2
ENSG00000257482	7	63495821	63548927	190	8	45000	1.5195	0.064321	ZNF727
ENSG00000178473	10	5396972	5426169	115	14	45000	1.5184	0.064459	UCN3
ENSG00000173171	1	155168490	155193615	29	7	45000	1.5175	0.064572	MTX1
ENSG00000119457	9	115631200	115663193	103	13	45000	1.517	0.064628	SLC46A2
ENSG00000189266	1	24275599	24299952	2	1	45000	1.5167	0.064673	PNRC2
ENSG00000188529	1	24281294	24317417	2	1	45000	1.5167	0.064673	SRSF10
ENSG00000154252	2	242706240	242753623	126	21	45000	1.5161	0.064742	GAL3ST2
ENSG00000184156	8	133123108	133503200	1313	100	45000	1.5159	0.064778	KCNQ3
ENSG00000148719	10	74082588	74124988	102	5	45000	1.5152	0.064864	DNAJB12
ENSG00000165868	10	118420703	118512085	313	23	45000	1.5151	0.06487	HSPA12A
ENSG00000141367	17	57687219	57783671	150	11	45000	1.5141	0.065	CLTC
ENSG00000178401	12	49730700	49761309	59	7	45000	1.5132	0.06512	DNAJC22
ENSG00000149328	11	134191768	134258235	187	52	45000	1.5118	0.06529	GLB1L2
ENSG00000248483	5	93060508	93087343	32	7	45000	1.5111	0.065384	POU5F2
ENSG00000166263	17	53036088	53251646	542	19	45000	1.5104	0.065477	STXBP4
ENSG00000077935	22	45729944	45819500	250	13	45000	1.5099	0.065537	SMC1B
ENSG00000119414	9	127898852	127962218	142	11	45000	1.5096	0.065573	PPP6C
ENSG00000075407	10	38373264	38424472	176	10	45000	1.5094	0.065599	ZNF37A
ENSG00000100288	22	51007378	51049884	204	31	45000	1.5093	0.065605	CHKB
ENSG00000136514	3	187076120	187099864	83	19	45000	1.5093	0.065608	RTP4
ENSG00000239732	3	52245096	52283183	50	10	45000	1.5088	0.065672	TLR9
ENSG00000025293	20	34349896	34548303	468	15	45000	1.5083	0.065745	PHF20
ENSG00000108688	17	32587240	32609261	68	11	45000	1.5069	0.065922	CCL7
ENSG00000079691	6	25269306	25630758	1534	80	45000	1.5069	0.065923	LRRC16A
ENSG00000115041	2	95953052	96061825	115	12	45000	1.5067	0.065947	KCNIP3
ENSG00000162039	16	1873984	1944295	473	7	45000	1.5066	0.065958	MEIOB
ENSG00000152495	5	110549351	110840584	747	54	45000	1.5064	0.065976	CAMK4
ENSG00000162927	2	61157357	61255394	170	29	45000	1.5064	0.065988	PUS10
ENSG00000151224	10	82021576	82059440	133	20	45000	1.5062	0.066003	MAT1A
ENSG00000089234	12	112069950	112133790	50	8	45000	1.5062	0.066008	BRAP
ENSG00000171722	1	162332993	162356660	90	26	45000	1.5058	0.06606	C1orf111
ENSG00000176046	16	28538606	28560495	63	9	45000	1.5058	0.066066	NUPR1
ENSG00000101445	20	37424348	37561667	346	42	45000	1.5051	0.066146	PPP1R16B
ENSG00000186105	5	61864562	61887275	30	8	45000	1.5028	0.066447	LRRC70
ENSG00000126106	1	45090910	45150227	111	8	45000	1.5014	0.066621	TMEM53
ENSG00000157326	14	24412795	24448488	177	8	45000	1.5007	0.066716	DHRS4
ENSG00000187210	9	79024752	79132332	411	33	45000	1.5006	0.066733	GCNT1
ENSG00000131669	9	95873771	95906570	120	19	45000	1.5003	0.066765	NINJ1
ENSG00000099785	19	8468154	8513901	149	26	45000	1.4999	0.066826	2002-03-01
ENSG00000214128	7	138472695	138532846	169	22	45000	1.4997	0.06685	TMEM213
ENSG00000125457	17	73252309	73277308	61	7	45000	1.4991	0.066929	MIF4GD
ENSG00000178175	5	71728479	71813554	206	21	45000	1.4989	0.066955	ZNF366
ENSG00000166246	16	4774273	4809397	122	10	45000	1.4988	0.06696	C16orf71
ENSG00000206172	16	216679	237521	35	8	45000	1.4984	0.067011	HBA1
ENSG00000180438	3	13968756	14134311	351	16	45000	1.4984	0.067019	TPRXL
ENSG00000182742	17	46642875	46667473	56	14	45000	1.4981	0.06705	HOXB4
ENSG00000214265	15	25190181	25255423	142	14	45000	1.4981	0.067054	SNURF
ENSG00000073861	17	45800610	45833485	91	14	45000	1.4967	0.067236	TBX21
ENSG00000140939	16	67194057	67219643	26	8	45000	1.4966	0.067247	NOL3
ENSG00000179796	3	26654297	26762267	236	33	45000	1.4966	0.067251	LRRC3B
ENSG00000140548	15	90534624	90635438	174	25	45000	1.4964	0.067277	ZNF710
ENSG00000175779	15	38978799	39002239	94	15	45000	1.4963	0.067286	C15orf53
ENSG00000167131	17	42966510	42992758	85	14	45000	1.4961	0.067315	CCDC103
ENSG00000070540	17	66407089	66463654	122	21	45000	1.4951	0.06744	WIPI1
ENSG00000122678	7	44101846	44132139	60	6	45000	1.4945	0.067522	POLM
ENSG00000181626	18	12083852	12139748	171	10	45000	1.4945	0.067528	ANKRD62
ENSG00000103199	16	4788240	4827625	156	19	45000	1.4943	0.067547	ZNF500
ENSG00000110046	11	64652007	64694722	73	8	45000	1.4938	0.067613	ATG2A
ENSG00000155849	7	36883961	37498852	1866	128	45000	1.4938	0.067617	ELMO1
ENSG00000206535	3	100110037	100185163	118	23	45000	1.4936	0.067639	LNP1
ENSG00000197753	6	35763070	35811651	128	11	45000	1.4933	0.067679	LHFPL5
ENSG00000103404	16	23062727	23170591	242	16	45000	1.4929	0.067734	USP31
ENSG00000176209	8	42386298	42419603	92	10	45000	1.4929	0.067735	SMIM19
ENSG00000169230	5	176720775	176743960	50	14	45000	1.4926	0.067765	PRELID1
ENSG00000127412	7	142595267	142640905	122	11	45000	1.4924	0.067801	TRPV5
ENSG00000104093	15	51729908	51925030	454	20	45000	1.4922	0.067827	DMXL2
ENSG00000111652	12	6822907	6851041	124	16	45000	1.4921	0.067838	COPS7A
ENSG00000148965	11	18242896	18268440	79	11	45000	1.4918	0.06788	SAA4
ENSG00000223417	11	89634279	89664935	10	1	45000	1.4914	0.067927	TRIM49D1
ENSG00000160181	21	43756466	43781237	124	21	45000	1.4912	0.067955	TFF2
ENSG00000205213	11	27377508	27504322	236	34	45000	1.4908	0.068002	LGR4
ENSG00000160712	1	154367669	154451926	188	23	45000	1.49	0.068111	IL6R
ENSG00000000460	1	169621245	169833221	989	33	45000	1.4899	0.06812	C1orf112
ENSG00000171466	19	9749330	9795776	98	8	45000	1.4899	0.068125	ZNF562
ENSG00000163632	3	63795038	63844312	90	16	45000	1.4898	0.068132	C3orf49
ENSG00000197771	10	121578972	121662068	278	13	45000	1.4897	0.06815	MCMBP
ENSG00000113391	5	92943775	93457404	697	25	45000	1.4892	0.068212	FAM172A
ENSG00000134207	1	114621913	114706541	324	60	45000	1.4891	0.068234	SYT6
ENSG00000117676	1	26846252	26911521	143	20	45000	1.4888	0.068271	RPS6KA1
ENSG00000118689	6	108871038	109015977	230	25	45000	1.4885	0.068312	FOXO3
ENSG00000073969	17	44658035	44844830	78	7	45000	1.4884	0.068327	NSF
ENSG00000188342	13	45684650	45868237	322	13	45000	1.4869	0.068525	GTF2F2
ENSG00000174586	19	58855723	58884214	61	9	45000	1.4864	0.068591	ZNF497
ENSG00000167645	19	38785753	38817913	101	15	45000	1.4862	0.068614	YIF1B
ENSG00000140090	14	92778925	92972596	821	59	45000	1.4856	0.068695	SLC24A4
ENSG00000172717	14	67646110	67705267	169	17	45000	1.4849	0.068785	FAM71D
ENSG00000143167	1	167012073	167069868	189	29	45000	1.4848	0.068795	GPA33
ENSG00000136928	9	101040391	101481479	1689	144	45000	1.4848	0.068802	GABBR2
ENSG00000204659	5	179095584	179117975	68	11	45000	1.4846	0.068821	CBY3
ENSG00000105793	7	89954537	90030769	256	18	45000	1.4843	0.068858	GTPBP10
ENSG00000048052	7	18116572	19052039	2397	171	45000	1.4842	0.068876	HDAC9
ENSG00000156482	8	99027079	99068697	109	18	45000	1.4837	0.068943	RPL30
ENSG00000188372	7	76016835	76081388	210	24	45000	1.4835	0.068966	ZP3
ENSG00000166261	11	123584885	123622383	124	12	45000	1.481	0.069308	ZNF202
ENSG00000135451	12	49707019	49735514	85	10	45000	1.4809	0.069318	TROAP
ENSG00000125084	12	49362398	49385459	28	9	45000	1.4802	0.069412	WNT1
ENSG00000167554	19	52829498	52881031	195	28	45000	1.4798	0.069469	ZNF610
ENSG00000111837	6	10752956	10848764	182	25	45000	1.4796	0.069495	MAK
ENSG00000048405	7	126976844	127081978	322	23	45000	1.4794	0.069523	ZNF800
ENSG00000125841	20	317426	350304	126	23	45000	1.4787	0.069611	NRSN2
ENSG00000106993	9	4669559	4718398	183	16	45000	1.4775	0.069766	CDC37L1
ENSG00000155463	14	23225731	23251007	79	21	45000	1.4775	0.069776	OXA1L
ENSG00000112208	6	57027124	57064631	36	5	45000	1.4774	0.069783	BAG2
ENSG00000124588	6	2978221	3029996	334	28	45000	1.4772	0.069817	NQO2
ENSG00000140950	16	84501681	84597639	706	59	45000	1.4771	0.069828	TLDC1
ENSG00000076258	1	171273347	171321223	86	11	45000	1.477	0.069838	FMO4
ENSG00000198901	15	91499270	91548859	172	19	45000	1.477	0.069844	PRC1
ENSG00000182307	8	146267764	146291416	55	4	45000	1.4768	0.069865	C8orf33
ENSG00000117411	1	44434615	44466840	55	11	45000	1.4766	0.069895	B4GALT2
ENSG00000111424	12	48225320	48346831	358	47	45000	1.4764	0.069925	VDR
ENSG00000119673	14	74024324	74052357	120	21	45000	1.4762	0.069951	ACOT2
ENSG00000213445	11	65395568	65428401	48	12	45000	1.476	0.069974	SIPA1
ENSG00000154162	5	21740782	22863731	2727	108	45000	1.4759	0.069987	CDH12
ENSG00000169750	17	79979500	80002080	55	6	45000	1.4757	0.070008	RAC3
ENSG00000162623	1	75188836	75242362	186	20	45000	1.4754	0.070052	TYW3
ENSG00000148655	10	77350998	78329925	2054	144	45000	1.4753	0.07007	C10orf11
ENSG00000187871	6	55182267	55277291	647	25	45000	1.4752	0.070074	GFRAL
ENSG00000112238	6	100044606	100073454	78	18	45000	1.4752	0.07008	PRDM13
ENSG00000145354	4	103780135	103820399	71	4	45000	1.4743	0.070198	CISD2
ENSG00000060749	11	32904724	33024862	219	15	45000	1.4741	0.07023	QSER1
ENSG00000214447	17	42967135	42992758	83	14	45000	1.4739	0.070254	FAM187A
ENSG00000213246	17	56412539	56440454	64	15	45000	1.4739	0.070257	SUPT4H1
ENSG00000177186	1	248476894	248497899	92	2	45000	1.4736	0.070292	OR2M7
ENSG00000145526	5	19463060	20585982	2855	99	45000	1.4734	0.070318	CDH18
ENSG00000111726	12	22189108	22228608	92	11	45000	1.4733	0.070329	CMAS
ENSG00000186897	12	49716200	49740971	50	9	45000	1.4733	0.070329	C1QL4
ENSG00000103811	15	79203400	79251916	148	15	45000	1.4733	0.070341	CTSH
ENSG00000174844	3	57317727	57540071	773	24	45000	1.4732	0.070344	DNAH12
ENSG00000184881	11	5334541	5355582	131	14	45000	1.4728	0.070396	OR51B2
ENSG00000256797	12	10024088	10058432	113	13	45000	1.4721	0.070498	KLRF2
ENSG00000196296	16	28879726	28925830	53	7	45000	1.4715	0.070572	ATP2A1
ENSG00000169067	5	56765846	56788636	65	12	45000	1.4713	0.070605	ACTBL2
ENSG00000118307	12	25251354	25358096	353	21	45000	1.4711	0.070627	CASC1
ENSG00000111196	12	10748612	10776222	91	10	45000	1.4709	0.070654	MAGOHB
ENSG00000239332	2	47033836	47096146	254	37	45000	1.4702	0.070754	LINC01119
ENSG00000008226	3	38070696	38175516	261	16	45000	1.4701	0.070763	DLEC1
ENSG00000067836	16	4836969	4862951	69	15	45000	1.47	0.070781	ROGDI
ENSG00000267881	19	42202531	42275190	191	21	45000	1.4696	0.07083	CEA
ENSG00000077522	1	236839754	236937931	344	36	45000	1.4696	0.070834	ACTN2
ENSG00000142453	19	10972189	11043453	108	14	45000	1.4696	0.070842	CARM1
ENSG00000145687	5	80698840	81057616	773	40	45000	1.4695	0.070846	SSBP2
ENSG00000203722	6	150228014	150254257	86	13	45000	1.4685	0.070987	RAET1G
ENSG00000168246	5	171626644	171721075	282	14	45000	1.4679	0.071071	UBTD2
ENSG00000142227	19	48814766	48843810	97	15	45000	1.4672	0.07116	EMP3
ENSG00000115652	2	106699759	106820795	310	28	45000	1.4671	0.071169	UXS1
ENSG00000149651	20	44340990	44364469	115	6	45000	1.4663	0.071285	SPINT4
ENSG00000089693	12	6847170	6886641	138	17	45000	1.4663	0.071287	MLF2
ENSG00000204657	6	29545683	29566745	67	16	45000	1.4663	0.071289	OR2H2
ENSG00000170315	17	16274112	16296059	42	7	45000	1.4657	0.071363	UBB
ENSG00000129315	12	49072247	49120681	114	13	45000	1.4657	0.071371	CCNT1
ENSG00000125787	20	3014268	3036393	50	9	45000	1.4653	0.071418	GNRH2
ENSG00000105143	19	15050846	15143802	571	47	45000	1.4652	0.071429	SLC1A6
ENSG00000125851	20	17196752	17475223	1072	62	45000	1.4644	0.071537	PCSK2
ENSG00000185559	14	101182042	101211539	95	22	45000	1.4643	0.071551	DLK1
ENSG00000107807	10	102879257	102907545	82	21	45000	1.4641	0.071583	TLX1
ENSG00000061337	8	20093676	20171474	299	47	45000	1.4637	0.071634	LZTS1
ENSG00000026297	6	167332992	167380679	164	22	45000	1.4636	0.071657	RNASET2
ENSG00000179709	19	56449198	56509995	298	31	45000	1.4633	0.071694	NLRP8
ENSG00000180228	2	179286141	179326239	50	10	45000	1.4632	0.071706	PRKRA
ENSG00000162961	2	32082878	32274881	423	21	45000	1.4628	0.071758	DPY30
ENSG00000138381	2	190516111	190545557	64	11	45000	1.4623	0.071823	ASNSD1
ENSG00000135249	7	105162532	105218124	178	9	45000	1.4622	0.071844	RINT1
ENSG00000185664	12	56337889	56377101	44	13	45000	1.462	0.071873	PMEL
ENSG00000185267	10	14851249	14890574	93	17	45000	1.4618	0.071895	CDNF
ENSG00000136950	9	127614409	127650003	53	7	45000	1.4616	0.071925	ARPC5L
ENSG00000119599	14	73383040	73436411	204	27	45000	1.4616	0.071926	DCAF4
ENSG00000074416	3	127397909	127552051	415	53	45000	1.4614	0.07195	MGLL
ENSG00000148331	9	132389171	132414444	73	16	45000	1.4613	0.071966	ASB6
ENSG00000165476	10	65271123	65394883	300	21	45000	1.4611	0.071988	REEP3
ENSG00000111799	6	75784042	75925767	198	31	45000	1.4607	0.072053	COL12A1
ENSG00000136404	15	83766159	83823606	83	12	45000	1.4601	0.072132	TM6SF1
ENSG00000129465	14	24795227	24819251	98	13	45000	1.46	0.072145	RIPK3
ENSG00000182827	1	226322380	226384431	136	18	45000	1.4596	0.072205	ACBD3
ENSG00000198856	4	109561740	109598976	78	3	45000	1.4588	0.072306	OSTC
ENSG00000140488	15	72567068	72622470	112	12	45000	1.4588	0.072306	CELF6
ENSG00000163354	1	154980996	155016257	58	12	45000	1.4581	0.072412	DCST2
ENSG00000169991	1	19220775	19293180	251	37	45000	1.4577	0.072455	IFFO2
ENSG00000255974	19	41339443	41366352	112	18	45000	1.4577	0.072463	CYP2A6
ENSG00000147889	9	21957751	22005300	69	16	45000	1.4567	0.072604	CDKN2A
ENSG00000185792	19	56209798	56259768	162	34	45000	1.4565	0.072623	NLRP9
ENSG00000196166	8	38358352	38396180	107	14	45000	1.4564	0.072642	C8orf86
ENSG00000140006	14	64053757	64118579	144	10	45000	1.4557	0.072732	WDR89
ENSG00000105088	19	9954394	10057228	231	25	45000	1.4554	0.072773	OLFM2
ENSG00000168333	8	49956870	49998649	78	10	45000	1.4552	0.072807	C8orf22
ENSG00000079819	6	131150487	131394462	733	35	45000	1.4549	0.072844	EPB41L2
ENSG00000179119	11	18617948	18666338	141	21	45000	1.4548	0.072863	SPTY2D1
ENSG00000048540	12	16691307	16773528	95	29	45000	1.454	0.072966	LMO3
ENSG00000169994	2	128283378	128405304	371	36	45000	1.4539	0.07299	MYO7B
ENSG00000145012	3	187861072	188618460	2107	205	45000	1.4538	0.073002	LPP
ENSG00000147874	9	19043141	19113117	289	18	45000	1.4536	0.073035	HAUS6
ENSG00000196378	8	145988499	146022730	95	8	45000	1.4533	0.073069	ZNF34
ENSG00000124256	20	56168902	56205632	72	19	45000	1.4525	0.073181	ZBP1
ENSG00000177201	1	248447918	248468880	76	4	45000	1.4522	0.073223	OR2T12
ENSG00000157895	12	121430225	121464305	120	18	45000	1.4522	0.073227	C12orf43
ENSG00000164675	7	123082454	123185131	167	19	45000	1.4519	0.073267	IQUB
ENSG00000158792	16	89752751	89778113	75	15	45000	1.4517	0.073297	SPATA2L
ENSG00000165209	9	125861779	126040855	211	27	45000	1.4511	0.073369	STRBP
ENSG00000109705	4	13532454	13556674	57	13	45000	1.4509	0.073409	NKX3-2
ENSG00000155876	9	19039372	19061019	87	12	45000	1.4502	0.0735	RRAGA
ENSG00000254737	11	123876282	123897217	77	13	45000	1.4499	0.073549	OR10G4
ENSG00000078142	18	39525171	39677794	223	16	45000	1.449	0.073674	PIK3C3
ENSG00000185000	8	145529954	145560573	35	6	45000	1.4486	0.073727	DGAT1
ENSG00000170948	19	8933074	8964016	75	10	45000	1.4476	0.073871	MBD3L1
ENSG00000267908	19	56741773	56768863	121	25	45000	1.4475	0.073877	ZSCAN5D
ENSG00000119535	1	36921644	36958879	108	20	45000	1.4471	0.073941	CSF3R
ENSG00000135002	9	78990433	79019433	101	16	45000	1.4471	0.073941	RFK
ENSG00000215131	16	3533484	3555480	91	13	45000	1.4469	0.073963	C16orf90
ENSG00000224586	6	28483702	28512729	69	16	45000	1.4466	0.073999	GPX5
ENSG00000165548	14	77572911	77735838	627	51	45000	1.4462	0.074055	TMEM63C
ENSG00000166292	17	53786988	53819482	52	12	45000	1.4459	0.074102	TMEM100
ENSG00000149633	20	36828890	36899174	176	24	45000	1.445	0.074233	KIAA1755
ENSG00000100722	14	89019253	89089853	113	18	45000	1.4439	0.074378	ZC3H14
ENSG00000150756	5	10216442	10260009	208	28	45000	1.4437	0.074408	FAM173B
ENSG00000167863	17	73024958	73053080	95	17	45000	1.4435	0.074438	ATP5H
ENSG00000105948	7	138808490	138886732	151	8	45000	1.4429	0.074526	TTC26
ENSG00000118491	6	144175573	144269483	229	33	45000	1.4425	0.074574	ZC2HC1B
ENSG00000119729	2	46758945	46820260	142	24	45000	1.4425	0.074584	RHOQ
ENSG00000164338	5	72851268	72887794	93	10	45000	1.4424	0.0746	UTP15
ENSG00000169180	16	28099300	28233241	134	7	45000	1.4423	0.074607	XPO6
ENSG00000188655	14	21014252	21039090	80	19	45000	1.441	0.074788	RNASE9
ENSG00000104237	8	55518627	55553394	72	11	45000	1.4402	0.074907	RP1
ENSG00000205643	22	46629908	46656576	95	8	45000	1.4399	0.074954	CDPF1
ENSG00000133627	7	152446834	152562463	220	20	45000	1.4392	0.075053	ACTR3B
ENSG00000129467	14	24777555	24814299	113	17	45000	1.4391	0.075057	ADCY4
ENSG00000120694	13	31700762	31746525	99	11	45000	1.439	0.07508	HSPH1
ENSG00000105507	19	48523210	48557310	176	16	45000	1.4388	0.075098	CABP5
ENSG00000120563	10	29567990	29617257	287	32	45000	1.4388	0.075107	LYZL1
ENSG00000113387	5	32521739	32614185	243	32	45000	1.4386	0.075126	SUB1
ENSG00000074276	5	175959512	176032975	211	23	45000	1.4381	0.075205	CDHR2
ENSG00000100504	14	51314609	51421454	356	39	45000	1.438	0.075223	PYGL
ENSG00000138823	4	100474918	100555156	347	25	45000	1.4379	0.075235	MTTP
ENSG00000261272	6	30968251	31013179	616	40	45000	1.4378	0.075246	MUC22
ENSG00000187546	7	15229943	15611640	1245	76	45000	1.4377	0.075265	AGMO
ENSG00000173083	4	84203614	84266306	142	14	45000	1.4374	0.075305	HPSE
ENSG00000196230	6	30677978	30703203	130	15	45000	1.4374	0.075305	TUBB
ENSG00000157823	15	90363831	90447574	175	12	45000	1.4373	0.07531	AP3S2
ENSG00000197775	14	24397940	24419196	110	5	45000	1.4371	0.075341	DHRS4-AS1
ENSG00000132522	17	7204643	7228883	60	11	45000	1.437	0.075363	GPS2
ENSG00000134258	1	117676209	117763556	245	30	45000	1.4362	0.075472	VTCN1
ENSG00000100211	22	39042641	39079859	148	6	45000	1.4362	0.075472	CBY1
ENSG00000099783	19	8499651	8563998	174	18	45000	1.4361	0.075486	HNRNPM
ENSG00000154102	16	85713690	85794735	265	19	45000	1.4358	0.075531	C16orf74
ENSG00000005379	17	56368592	56416152	134	21	45000	1.4358	0.075533	BZRAP1
ENSG00000178449	12	50495762	50524240	48	5	45000	1.4354	0.075586	COX14
ENSG00000105929	7	138381040	138494305	452	64	45000	1.4349	0.075654	ATP6V0A4
ENSG00000121064	17	55045466	55094129	88	14	45000	1.4333	0.075885	SCPEP1
ENSG00000151150	10	61776056	62503248	2253	94	45000	1.4319	0.076089	ANK3
ENSG00000111181	12	289243	333736	208	34	45000	1.4313	0.076175	SLC6A12
ENSG00000154768	17	34077916	34102098	74	7	45000	1.4312	0.076193	C17orf50
ENSG00000140284	15	50464393	50538592	320	26	45000	1.4311	0.076195	SLC27A2
ENSG00000136521	3	179312478	179355435	72	9	45000	1.4302	0.076329	NDUFB5
ENSG00000254827	11	2899010	2934970	106	26	45000	1.43	0.076353	SLC22A18AS
ENSG00000197889	10	14991438	15040049	263	23	45000	1.4298	0.076383	MEIG1
ENSG00000147872	9	19098373	19159288	219	37	45000	1.4292	0.07648	PLIN2
ENSG00000105993	7	157118075	157220133	378	29	45000	1.4285	0.076572	DNAJB6
ENSG00000114120	3	140650672	140708775	128	8	45000	1.428	0.076643	SLC25A36
ENSG00000126773	14	60548629	60645851	209	7	45000	1.428	0.076646	PCNXL4
ENSG00000163479	1	155968839	156000750	54	9	45000	1.4279	0.076658	SSR2
ENSG00000018699	2	32843099	33056118	768	40	45000	1.4278	0.076678	TTC27
ENSG00000101084	20	35224137	35250960	20	8	45000	1.4271	0.07677	C20orf24
ENSG00000188649	10	97723786	97802441	236	36	45000	1.427	0.076784	CC2D2B
ENSG00000133597	7	140362953	140406061	86	9	45000	1.4268	0.076822	ADCK2
ENSG00000167634	19	55424877	55487680	265	38	45000	1.426	0.076928	NLRP7
ENSG00000135925	2	219735085	219774303	27	4	45000	1.4253	0.077042	WNT10A
ENSG00000116852	1	200928520	201002828	192	21	45000	1.4251	0.077057	KIF21B
ENSG00000119938	10	93378199	93402811	44	12	45000	1.4247	0.077117	PPP1R3C
ENSG00000197191	9	140109087	140130763	46	10	45000	1.4246	0.077137	C9orf169
ENSG00000070601	9	37640997	37756901	426	47	45000	1.4244	0.07717	FRMPD1
ENSG00000065621	10	106018631	106074703	97	15	45000	1.4237	0.077274	GSTO2
ENSG00000135569	6	132899731	132920877	102	16	45000	1.423	0.077362	TAAR5
ENSG00000122741	9	37790499	37877663	240	8	45000	1.4229	0.077382	DCAF10
ENSG00000076864	1	21912708	22005801	356	53	45000	1.4228	0.077395	RAP1GAP
ENSG00000172209	7	107100463	107126098	33	5	45000	1.4209	0.07767	GPR22
[truncated: 16,149 more rows]

## Sheet: 4
This table provides the results of the pathway enrichment for the Gene Ontology Biological Pathways
Significant P-values are provided after Bonferroni correction
SET	NGENES	BETA	BETA_STD	SE	P	FULL_NAME
GO_bp:go_negative_regu...	13	0.839	0.0224	0.236	0.00019448	GO_bp:go_negative_regulation_of_neurotransmitter_transport
GO_bp:go_embryonic_pla...	21	0.703	0.0239	0.2	0.00022567	GO_bp:go_embryonic_placenta_morphogenesis
GO_bp:go_positive_regu...	240	0.182	0.0208	0.0534	0.00032102	GO_bp:go_positive_regulation_of_cell_cycle_process
GO_bp:go_long_chain_fa...	83	0.294	0.0198	0.0884	0.00044774	GO_bp:go_long_chain_fatty_acid_metabolic_process
GO_bp:go_regulation_of...	48	0.394	0.0202	0.12	0.00050355	GO_bp:go_regulation_of_neurotransmitter_secretion
GO_bp:go_negative_regu...	9	0.888	0.0198	0.27	0.00051414	GO_bp:go_negative_regulation_of_neurotransmitter_secretion
GO_bp:go_neural_crest_...	73	0.319	0.0202	0.101	0.00075663	GO_bp:go_neural_crest_cell_differentiation
GO_bp:go_cellular_resp...	19	0.611	0.0198	0.2	0.0011055	GO_bp:go_cellular_response_to_reactive_nitrogen_species
GO_bp:go_positive_regu...	13	0.797	0.0213	0.26	0.0011066	GO_bp:go_positive_regulation_of_oligodendrocyte_differentiation
GO_bp:go_regulation_of...	541	0.106	0.018	0.0362	0.001787	GO_bp:go_regulation_of_cell_cycle_process
GO_bp:go_regulation_of...	60	0.314	0.018	0.108	0.0018699	GO_bp:go_regulation_of_neurotransmitter_transport
GO_bp:go_regulation_of...	106	0.233	0.0178	0.0808	0.0019687	GO_bp:go_regulation_of_cell_cycle_arrest
GO_bp:go_regulation_of...	316	0.13	0.017	0.0462	0.0024024	GO_bp:go_regulation_of_cell_cycle_phase_transition
GO_bp:go_positive_regu...	66	0.252	0.0152	0.0914	0.0029065	GO_bp:go_positive_regulation_of_cell_cycle_phase_transition
GO_bp:go_regulation_of...	87	0.246	0.017	0.0891	0.0029167	GO_bp:go_regulation_of_cell_matrix_adhesion
GO_bp:go_negative_regu...	23	0.475	0.0169	0.173	0.0029722	GO_bp:go_negative_regulation_of_oxidoreductase_activity
GO_bp:go_monocarboxyli...	121	0.214	0.0175	0.0783	0.0030853	GO_bp:go_monocarboxylic_acid_transport
GO_bp:go_mitotic_cell_...	136	0.201	0.0173	0.0733	0.0031043	GO_bp:go_mitotic_cell_cycle_checkpoint
GO_bp:go_negative_regu...	23	0.428	0.0152	0.159	0.0035591	GO_bp:go_negative_regulation_of_viral_transcription
GO_bp:go_bile_acid_met...	36	0.414	0.0184	0.155	0.0037565	GO_bp:go_bile_acid_metabolic_process
GO_bp:go_ventricular_s...	26	0.459	0.0174	0.175	0.0043631	GO_bp:go_ventricular_system_development
GO_bp:go_neural_crest_...	49	0.331	0.0172	0.127	0.0045174	GO_bp:go_neural_crest_cell_migration
GO_bp:go_negative_regu...	15	0.593	0.017	0.229	0.0047475	GO_bp:go_negative_regulation_of_neurological_system_process
GO_bp:go_cellular_comp...	18	0.524	0.0165	0.204	0.0050707	GO_bp:go_cellular_component_maintenance
GO_bp:go_regulation_of...	22	0.453	0.0158	0.176	0.0050723	GO_bp:go_regulation_of_odontogenesis
GO_bp:go_negative_regu...	21	0.51	0.0173	0.199	0.0051199	GO_bp:go_negative_regulation_of_peptidyl_serine_phosphorylation
GO_bp:go_positive_regu...	24	0.485	0.0176	0.19	0.0053647	GO_bp:go_positive_regulation_of_skeletal_muscle_tissue_development
GO_bp:go_monocarboxyli...	95	0.207	0.015	0.0814	0.0054494	GO_bp:go_monocarboxylic_acid_catabolic_process
GO_bp:go_regulation_of...	12	0.681	0.0175	0.268	0.0055129	GO_bp:go_regulation_of_protein_polyubiquitination
GO_bp:go_forebrain_gen...	61	0.283	0.0164	0.112	0.0055484	GO_bp:go_forebrain_generation_of_neurons
GO_bp:go_ruffle_organi...	21	0.461	0.0157	0.182	0.0056258	GO_bp:go_ruffle_organization
GO_bp:go_arachidonic_a...	48	0.304	0.0156	0.12	0.0056569	GO_bp:go_arachidonic_acid_metabolic_process
GO_bp:go_regulation_of...	125	0.184	0.0152	0.0735	0.0062173	GO_bp:go_regulation_of_establishment_of_protein_localization_to_mitochondrion
GO_bp:go_regulation_of...	73	0.235	0.0149	0.0951	0.0066925	GO_bp:go_regulation_of_neural_precursor_cell_proliferation
GO_bp:go_cyclic_nucleo...	17	0.475	0.0145	0.193	0.0067983	GO_bp:go_cyclic_nucleotide_catabolic_process
GO_bp:go_regulation_of...	28	0.369	0.0145	0.15	0.0069548	GO_bp:go_regulation_of_neuroblast_proliferation
GO_bp:go_preassembly_o...	14	0.543	0.0151	0.221	0.0070764	GO_bp:go_preassembly_of_gpi_anchor_in_er_membrane
GO_bp:go_negative_regu...	97	0.212	0.0155	0.0871	0.0075004	GO_bp:go_negative_regulation_of_cell_cycle_g1_s_phase_transition
GO_bp:go_negative_regu...	193	0.149	0.0153	0.0613	0.0075891	GO_bp:go_negative_regulation_of_mitotic_cell_cycle
GO_bp:go_positive_regu...	18	0.423	0.0133	0.174	0.0076604	GO_bp:go_positive_regulation_of_cell_cycle_g2_m_phase_transition
GO_bp:go_positive_regu...	84	0.225	0.0152	0.0929	0.0078519	GO_bp:go_positive_regulation_of_cell_cycle_arrest
GO_bp:go_membrane_biog...	27	0.428	0.0165	0.178	0.0080664	GO_bp:go_membrane_biogenesis
GO_bp:go_demethylation	46	0.314	0.0158	0.131	0.0082238	GO_bp:go_demethylation
GO_bp:go_negative_regu...	144	0.173	0.0153	0.0727	0.0086958	GO_bp:go_negative_regulation_of_cell_cycle_phase_transition
GO_bp:go_mitotic_dna_i...	99	0.201	0.0148	0.0848	0.0088476	GO_bp:go_mitotic_dna_integrity_checkpoint
GO_bp:go_rna_secondary...	41	0.31	0.0147	0.131	0.0092257	GO_bp:go_rna_secondary_structure_unwinding
GO_bp:go_renal_water_h...	34	0.342	0.0148	0.146	0.009481	GO_bp:go_renal_water_homeostasis
GO_bp:go_negative_regu...	57	0.256	0.0143	0.11	0.009807	GO_bp:go_negative_regulation_of_synaptic_transmission
GO_bp:go_positive_regu...	63	0.228	0.0134	0.0976	0.0098118	GO_bp:go_positive_regulation_of_response_to_dna_damage_stimulus
GO_bp:go_extracellular...	71	0.222	0.0139	0.0953	0.0098166	GO_bp:go_extracellular_matrix_disassembly
GO_bp:go_positive_regu...	54	0.29	0.0158	0.124	0.0098984	GO_bp:go_positive_regulation_of_muscle_tissue_development
GO_bp:go_renal_filtration	9	0.732	0.0163	0.315	0.010012	GO_bp:go_renal_filtration
GO_bp:go_apoptotic_nuc...	25	0.385	0.0143	0.166	0.010167	GO_bp:go_apoptotic_nuclear_changes
GO_bp:go_protein_dealk...	23	0.447	0.0159	0.193	0.010309	GO_bp:go_protein_dealkylation
GO_bp:go_protein_demet...	23	0.447	0.0159	0.193	0.010309	GO_bp:go_protein_demethylation
GO_bp:go_mitotic_siste...	11	0.574	0.0141	0.249	0.010548	GO_bp:go_mitotic_sister_chromatid_cohesion
GO_bp:go_cellular_lipi...	147	0.151	0.0135	0.0661	0.01118	GO_bp:go_cellular_lipid_catabolic_process
GO_bp:go_protein_impor...	13	0.514	0.0138	0.225	0.01125	GO_bp:go_protein_import_into_mitochondrial_matrix
GO_bp:go_positive_regu...	18	0.442	0.0139	0.194	0.011484	GO_bp:go_positive_regulation_of_dna_recombination
GO_bp:go_regulation_of...	95	0.192	0.0139	0.0847	0.011515	GO_bp:go_regulation_of_protein_targeting_to_mitochondrion
GO_bp:go_negative_regu...	39	0.312	0.0145	0.138	0.011584	GO_bp:go_negative_regulation_of_reactive_oxygen_species_metabolic_process
GO_bp:go_positive_regu...	320	0.106	0.014	0.0468	0.011621	GO_bp:go_positive_regulation_of_cell_cycle
GO_bp:go_response_to_g...	48	0.294	0.0151	0.13	0.011673	GO_bp:go_response_to_gamma_radiation
GO_bp:go_negative_regu...	42	0.304	0.0146	0.136	0.012497	GO_bp:go_negative_regulation_of_jak_stat_cascade
GO_bp:go_negative_regu...	42	0.304	0.0146	0.136	0.012497	GO_bp:go_negative_regulation_of_stat_cascade
GO_bp:go_creatine_meta...	10	0.535	0.0126	0.239	0.012593	GO_bp:go_creatine_metabolic_process
GO_bp:go_alpha_linolen...	12	0.606	0.0156	0.271	0.012699	GO_bp:go_alpha_linolenic_acid_metabolic_process
GO_bp:go_bile_acid_and...	31	0.337	0.0139	0.151	0.01274	GO_bp:go_bile_acid_and_bile_salt_transport
GO_bp:go_negative_regu...	15	0.462	0.0133	0.207	0.012814	GO_bp:go_negative_regulation_of_smooth_muscle_contraction
GO_bp:go_regulation_of...	56	0.247	0.0137	0.111	0.012938	GO_bp:go_regulation_of_cell_cycle_g2_m_phase_transition
GO_bp:go_positive_regu...	66	0.239	0.0144	0.108	0.013065	GO_bp:go_positive_regulation_of_axonogenesis
GO_bp:go_negative_regu...	22	0.385	0.0134	0.174	0.013468	GO_bp:go_negative_regulation_of_muscle_contraction
GO_bp:go_very_long_cha...	28	0.329	0.0129	0.149	0.01365	GO_bp:go_very_long_chain_fatty_acid_metabolic_process
GO_bp:go_organic_acid_...	914	0.0624	0.0136	0.0283	0.013761	GO_bp:go_organic_acid_metabolic_process
GO_bp:go_cellular_resp...	181	0.136	0.0135	0.062	0.013973	GO_bp:go_cellular_response_to_oxidative_stress
GO_bp:go_cellular_comp...	40	0.277	0.013	0.126	0.01413	GO_bp:go_cellular_component_disassembly_involved_in_execution_phase_of_apoptosis
GO_bp:go_cellular_resp...	133	0.153	0.013	0.0697	0.014145	GO_bp:go_cellular_response_to_radiation
GO_bp:go_canonical_wnt...	89	0.196	0.0137	0.0895	0.014381	GO_bp:go_canonical_wnt_signaling_pathway
GO_bp:go_regulation_of...	456	0.0862	0.0135	0.0394	0.014485	GO_bp:go_regulation_of_mitotic_cell_cycle
GO_bp:go_multicellular...	58	0.236	0.0133	0.108	0.014486	GO_bp:go_multicellular_organismal_water_homeostasis
GO_bp:go_transcription...	34	0.294	0.0127	0.135	0.014671	GO_bp:go_transcription_from_rna_polymerase_i_promoter
GO_bp:go_organic_anion...	371	0.0985	0.0139	0.0452	0.014708	GO_bp:go_organic_anion_transport
GO_bp:go_regulation_of...	143	0.153	0.0135	0.0704	0.015051	GO_bp:go_regulation_of_cell_cycle_g1_s_phase_transition
GO_bp:go_organic_acid_...	250	0.118	0.0138	0.0544	0.015063	GO_bp:go_organic_acid_transport
GO_bp:go_positive_regu...	59	0.249	0.0142	0.115	0.015208	GO_bp:go_positive_regulation_of_osteoblast_differentiation
GO_bp:go_cell_cycle_ch...	189	0.135	0.0137	0.0623	0.015263	GO_bp:go_cell_cycle_checkpoint
GO_bp:go_regulation_of...	23	0.375	0.0134	0.174	0.015425	GO_bp:go_regulation_of_isotype_switching
GO_bp:go_proteasome_as...	13	0.504	0.0135	0.234	0.015606	GO_bp:go_proteasome_assembly
GO_bp:go_peroxisome_or...	31	0.32	0.0132	0.149	0.015672	GO_bp:go_peroxisome_organization
GO_bp:go_organic_catio...	20	0.392	0.013	0.182	0.015747	GO_bp:go_organic_cation_transport
GO_bp:go_modulation_of...	22	0.386	0.0134	0.179	0.015763	GO_bp:go_modulation_of_transcription_in_other_organism_involved_in_symbiotic_interaction
GO_bp:go_lipid_catabol...	240	0.116	0.0132	0.054	0.015868	GO_bp:go_lipid_catabolic_process
GO_bp:go_anion_transport	480	0.086	0.0138	0.0401	0.015997	GO_bp:go_anion_transport
GO_bp:go_carboxylic_ac...	199	0.123	0.0128	0.0573	0.016018	GO_bp:go_carboxylic_acid_catabolic_process
GO_bp:go_organic_acid_...	199	0.123	0.0128	0.0573	0.016018	GO_bp:go_organic_acid_catabolic_process
GO_bp:go_dna_damage_re...	14	0.441	0.0122	0.206	0.016169	GO_bp:go_dna_damage_response_signal_transduction_resulting_in_transcription
GO_bp:go_stem_cell_dif...	185	0.135	0.0136	0.0632	0.01623	GO_bp:go_stem_cell_differentiation
GO_bp:go_regulation_of...	32	0.288	0.0121	0.135	0.016373	GO_bp:go_regulation_of_protein_deacetylation
GO_bp:go_long_chain_fa...	42	0.275	0.0132	0.129	0.016544	GO_bp:go_long_chain_fatty_acid_transport
GO_bp:go_positive_regu...	82	0.207	0.0139	0.0972	0.016647	GO_bp:go_positive_regulation_of_ossification
GO_bp:go_negative_regu...	28	0.328	0.0129	0.154	0.016986	GO_bp:go_negative_regulation_of_cell_matrix_adhesion
GO_bp:go_developmental...	565	0.0763	0.0133	0.0362	0.017449	GO_bp:go_developmental_process_involved_in_reproduction
GO_bp:go_protein_kinas...	16	0.487	0.0145	0.231	0.017532	GO_bp:go_protein_kinase_c_signaling
GO_bp:go_golgi_ribbon_...	11	0.445	0.0109	0.211	0.017636	GO_bp:go_golgi_ribbon_formation
GO_bp:go_fatty_acid_tr...	55	0.241	0.0133	0.115	0.017767	GO_bp:go_fatty_acid_transport
GO_bp:go_patterning_of...	32	0.296	0.0124	0.141	0.017859	GO_bp:go_patterning_of_blood_vessels
GO_bp:go_positive_regu...	35	0.312	0.0137	0.148	0.017913	GO_bp:go_positive_regulation_of_axon_extension
GO_bp:go_chromosome_co...	29	0.32	0.0128	0.153	0.018087	GO_bp:go_chromosome_condensation
GO_bp:go_positive_regu...	72	0.206	0.013	0.099	0.018531	GO_bp:go_positive_regulation_of_carbohydrate_metabolic_process
GO_bp:go_regulation_of...	10	0.671	0.0158	0.322	0.018653	GO_bp:go_regulation_of_oxidative_stress_induced_neuron_death
GO_bp:go_regulation_of...	22	0.359	0.0125	0.173	0.018738	GO_bp:go_regulation_of_cellular_extravasation
GO_bp:go_regulation_of...	14	0.5	0.0139	0.241	0.018889	GO_bp:go_regulation_of_spindle_checkpoint
GO_bp:go_positive_regu...	75	0.248	0.0159	0.12	0.019022	GO_bp:go_positive_regulation_of_gene_expression_epigenetic
GO_bp:go_positive_regu...	1099	0.0548	0.0131	0.0264	0.019036	GO_bp:go_positive_regulation_of_developmental_process
GO_bp:go_positive_regu...	14	0.441	0.0123	0.214	0.019471	GO_bp:go_positive_regulation_of_creb_transcription_factor_activity
GO_bp:go_regulation_of...	167	0.134	0.0128	0.0651	0.01974	GO_bp:go_regulation_of_cell_substrate_adhesion
GO_bp:go_nucleotide_tr...	11	0.453	0.0111	0.22	0.019966	GO_bp:go_nucleotide_transmembrane_transport
GO_bp:go_negative_regu...	11	0.546	0.0134	0.266	0.020264	GO_bp:go_negative_regulation_of_transcription_elongation_from_rna_polymerase_ii_promoter
GO_bp:go_negative_regu...	12	0.497	0.0128	0.244	0.020638	GO_bp:go_negative_regulation_by_host_of_viral_transcription
GO_bp:go_positive_regu...	164	0.13	0.0123	0.0639	0.020944	GO_bp:go_positive_regulation_of_mitochondrion_organization
GO_bp:go_cell_death_in...	18	0.414	0.013	0.204	0.021223	GO_bp:go_cell_death_in_response_to_oxidative_stress
GO_bp:go_regulation_of...	18	0.424	0.0133	0.21	0.021595	GO_bp:go_regulation_of_synaptic_vesicle_exocytosis
GO_bp:go_positive_regu...	120	0.146	0.0119	0.0725	0.021647	GO_bp:go_positive_regulation_of_mitotic_cell_cycle
GO_bp:go_positive_regu...	130	0.156	0.0132	0.0775	0.021892	GO_bp:go_positive_regulation_of_purine_nucleotide_metabolic_process
GO_bp:go_positive_regu...	130	0.156	0.0132	0.0775	0.021892	GO_bp:go_positive_regulation_of_nucleotide_metabolic_process
GO_bp:go_fatty_acid_be...	50	0.224	0.0118	0.111	0.022047	GO_bp:go_fatty_acid_beta_oxidation
GO_bp:go_signal_transd...	93	0.18	0.0129	0.0898	0.022382	GO_bp:go_signal_transduction_in_response_to_dna_damage
GO_bp:go_negative_regu...	12	0.459	0.0118	0.229	0.022552	GO_bp:go_negative_regulation_of_cholesterol_transport
GO_bp:go_negative_regu...	12	0.459	0.0118	0.229	0.022552	GO_bp:go_negative_regulation_of_sterol_transport
GO_bp:go_entrainment_o...	18	0.335	0.0106	0.168	0.022703	GO_bp:go_entrainment_of_circadian_clock_by_photoperiod
GO_bp:go_negative_regu...	1420	0.0465	0.0125	0.0234	0.023362	GO_bp:go_negative_regulation_of_nitrogen_compound_metabolic_process
GO_bp:go_positive_regu...	22	0.368	0.0128	0.185	0.023452	GO_bp:go_positive_regulation_of_transcription_from_rna_polymerase_ii_promoter_in_response_to_stress
GO_bp:go_small_gtpase_...	334	0.0887	0.0119	0.0447	0.023664	GO_bp:go_small_gtpase_mediated_signal_transduction
GO_bp:go_fatty_acid_be...	12	0.454	0.0117	0.229	0.023809	GO_bp:go_fatty_acid_beta_oxidation_using_acyl_coa_oxidase
GO_bp:go_positive_regu...	22	0.374	0.013	0.189	0.023856	GO_bp:go_positive_regulation_of_myoblast_differentiation
GO_bp:go_response_to_a...	46	0.238	0.012	0.12	0.023928	GO_bp:go_response_to_axon_injury
GO_bp:go_positive_regu...	25	0.361	0.0134	0.183	0.024019	GO_bp:go_positive_regulation_of_filopodium_assembly
GO_bp:go_positive_regu...	17	0.411	0.0126	0.208	0.024192	GO_bp:go_positive_regulation_of_signal_transduction_by_p53_class_mediator
GO_bp:go_regulation_of...	17	0.389	0.0119	0.198	0.024841	GO_bp:go_regulation_of_pri_mirna_transcription_from_rna_polymerase_ii_promoter
GO_bp:go_regulation_of...	32	0.284	0.0119	0.145	0.024906	GO_bp:go_regulation_of_protein_export_from_nucleus
GO_bp:go_cellular_resp...	29	0.323	0.0129	0.166	0.02565	GO_bp:go_cellular_response_to_estradiol_stimulus
GO_bp:go_camp_cataboli...	14	0.419	0.0116	0.216	0.026369	GO_bp:go_camp_catabolic_process
GO_bp:go_decidualization	21	0.38	0.0129	0.197	0.026993	GO_bp:go_decidualization
GO_bp:go_drug_metaboli...	38	0.274	0.0125	0.143	0.027506	GO_bp:go_drug_metabolic_process
GO_bp:go_positive_regu...	40	0.249	0.0117	0.13	0.027652	GO_bp:go_positive_regulation_of_cell_matrix_adhesion
GO_bp:go_regulation_of...	12	0.355	0.00913	0.186	0.027998	GO_bp:go_regulation_of_skeletal_muscle_cell_proliferation
GO_bp:go_fatty_acid_ca...	72	0.178	0.0112	0.0932	0.028322	GO_bp:go_fatty_acid_catabolic_process
GO_bp:go_regulation_of...	60	0.204	0.0117	0.107	0.028447	GO_bp:go_regulation_of_viral_transcription
GO_bp:go_sex_different...	243	0.104	0.012	0.0548	0.028629	GO_bp:go_sex_differentiation
GO_bp:go_intra_s_dna_d...	12	0.43	0.011	0.226	0.0288	GO_bp:go_intra_s_dna_damage_checkpoint
GO_bp:go_positive_regu...	50	0.213	0.0112	0.112	0.028924	GO_bp:go_positive_regulation_of_mitotic_nuclear_division
GO_bp:go_regulation_of...	11	0.524	0.0129	0.276	0.028958	GO_bp:go_regulation_of_mitotic_spindle_checkpoint
GO_bp:go_regulation_of...	11	0.524	0.0129	0.276	0.028958	GO_bp:go_regulation_of_mitotic_cell_cycle_spindle_assembly_checkpoint
GO_bp:go_skeletal_musc...	27	0.283	0.0109	0.151	0.030291	GO_bp:go_skeletal_muscle_tissue_regeneration
GO_bp:go_negative_regu...	206	0.112	0.0118	0.0595	0.030302	GO_bp:go_negative_regulation_of_cell_cycle_process
GO_bp:go_trna_metaboli...	172	0.113	0.011	0.0604	0.030465	GO_bp:go_trna_metabolic_process
GO_bp:go_dendritic_cel...	16	0.392	0.0116	0.209	0.030529	GO_bp:go_dendritic_cell_chemotaxis
GO_bp:go_ras_protein_s...	139	0.133	0.0116	0.0709	0.030805	GO_bp:go_ras_protein_signal_transduction
GO_bp:go_pyrimidine_co...	12	0.471	0.0121	0.252	0.031045	GO_bp:go_pyrimidine_containing_compound_transmembrane_transport
GO_bp:go_response_to_d...	19	0.398	0.0129	0.214	0.031191	GO_bp:go_response_to_dietary_excess
GO_bp:go_regulation_of...	1428	0.0431	0.0116	0.0232	0.031501	GO_bp:go_regulation_of_cell_proliferation
GO_bp:go_striated_musc...	22	0.367	0.0128	0.197	0.031582	GO_bp:go_striated_muscle_adaptation
GO_bp:go_positive_regu...	23	0.323	0.0115	0.174	0.031972	GO_bp:go_positive_regulation_of_alcohol_biosynthetic_process
GO_bp:go_positive_regu...	27	0.275	0.0106	0.149	0.032052	GO_bp:go_positive_regulation_of_substrate_adhesion_dependent_cell_spreading
GO_bp:go_negative_regu...	15	0.366	0.0105	0.198	0.032296	GO_bp:go_negative_regulation_of_adherens_junction_organization
GO_bp:go_positive_regu...	50	0.216	0.0113	0.117	0.032873	GO_bp:go_positive_regulation_of_fat_cell_differentiation
GO_bp:go_zinc_ion_home...	21	0.36	0.0122	0.195	0.032906	GO_bp:go_zinc_ion_homeostasis
GO_bp:go_telencephalon...	220	0.107	0.0117	0.0582	0.033551	GO_bp:go_telencephalon_development
GO_bp:go_positive_t_ce...	20	0.35	0.0116	0.192	0.034284	GO_bp:go_positive_t_cell_selection
GO_bp:go_skeletal_musc...	10	0.496	0.0116	0.273	0.034402	GO_bp:go_skeletal_muscle_adaptation
GO_bp:go_photoreceptor...	35	0.243	0.0107	0.134	0.034657	GO_bp:go_photoreceptor_cell_maintenance
GO_bp:go_spindle_check...	25	0.339	0.0126	0.187	0.034871	GO_bp:go_spindle_checkpoint
GO_bp:go_mitochondrial...	89	0.151	0.0105	0.0831	0.034938	GO_bp:go_mitochondrial_membrane_organization
GO_bp:go_response_to_m...	20	0.287	0.00954	0.159	0.035269	GO_bp:go_response_to_muscle_activity
GO_bp:go_regulation_of...	11	0.471	0.0116	0.261	0.035495	GO_bp:go_regulation_of_respiratory_gaseous_exchange_by_neurological_system_process
GO_bp:go_glycerolipid_...	37	0.241	0.0109	0.133	0.035509	GO_bp:go_glycerolipid_catabolic_process
GO_bp:go_positive_regu...	96	0.154	0.0112	0.0856	0.03558	GO_bp:go_positive_regulation_of_cell_substrate_adhesion
GO_bp:go_negative_regu...	42	0.236	0.0114	0.131	0.035699	GO_bp:go_negative_regulation_of_leukocyte_apoptotic_process
GO_bp:go_regulation_of...	46	0.222	0.0112	0.124	0.036091	GO_bp:go_regulation_of_myoblast_differentiation
GO_bp:go_positive_regu...	11	0.452	0.0111	0.252	0.036629	GO_bp:go_positive_regulation_of_vascular_permeability
GO_bp:go_positive_regu...	18	0.301	0.00947	0.169	0.037297	GO_bp:go_positive_regulation_of_protein_deacetylation
GO_bp:go_hematopoietic...	13	0.42	0.0112	0.237	0.038005	GO_bp:go_hematopoietic_stem_cell_differentiation
GO_bp:go_epoxygenase_p...	18	0.366	0.0115	0.207	0.038127	GO_bp:go_epoxygenase_p450_pathway
GO_bp:go_regulation_of...	29	0.306	0.0122	0.173	0.038301	GO_bp:go_regulation_of_oligodendrocyte_differentiation
GO_bp:go_membrane_asse...	22	0.327	0.0114	0.185	0.038418	GO_bp:go_membrane_assembly
GO_bp:go_olfactory_lob...	35	0.26	0.0114	0.147	0.038641	GO_bp:go_olfactory_lobe_development
GO_bp:go_cellular_resp...	114	0.153	0.0121	0.0867	0.038795	GO_bp:go_cellular_response_to_interferon_gamma
GO_bp:go_sulfur_amino_...	39	0.234	0.0108	0.133	0.038858	GO_bp:go_sulfur_amino_acid_metabolic_process
GO_bp:go_branching_inv...	11	0.449	0.011	0.254	0.038866	GO_bp:go_branching_involved_in_labyrinthine_layer_morphogenesis
GO_bp:go_positive_regu...	11	0.417	0.0103	0.236	0.038922	GO_bp:go_positive_regulation_of_execution_phase_of_apoptosis
GO_bp:go_transepitheli...	13	0.494	0.0132	0.28	0.039003	GO_bp:go_transepithelial_transport
GO_bp:go_negative_regu...	13	0.422	0.0113	0.24	0.039351	GO_bp:go_negative_regulation_of_dna_templated_transcription_elongation
GO_bp:go_mechanosensor...	12	0.392	0.0101	0.224	0.039999	GO_bp:go_mechanosensory_behavior
GO_bp:go_phagocytosis_...	17	0.369	0.0113	0.211	0.040064	GO_bp:go_phagocytosis_engulfment
GO_bp:go_regulation_of...	66	0.17	0.0103	0.0976	0.040404	GO_bp:go_regulation_of_cell_junction_assembly
GO_bp:go_negative_regu...	36	0.254	0.0113	0.146	0.040981	GO_bp:go_negative_regulation_of_response_to_extracellular_stimulus
GO_bp:go_negative_regu...	36	0.254	0.0113	0.146	0.040981	GO_bp:go_negative_regulation_of_response_to_nutrient_levels
GO_bp:go_regulation_of...	165	0.115	0.0109	0.0663	0.041074	GO_bp:go_regulation_of_carbohydrate_metabolic_process
GO_bp:go_protein_trans...	50	0.199	0.0105	0.115	0.041166	GO_bp:go_protein_transmembrane_transport
GO_bp:go_reproductive_...	383	0.0761	0.0109	0.0438	0.041244	GO_bp:go_reproductive_system_development
GO_bp:go_regulation_of...	64	0.183	0.0109	0.106	0.041397	GO_bp:go_regulation_of_sister_chromatid_segregation
GO_bp:go_cellular_amin...	319	0.0788	0.0104	0.0454	0.041398	GO_bp:go_cellular_amino_acid_metabolic_process
GO_bp:go_positive_regu...	26	0.283	0.0107	0.163	0.041455	GO_bp:go_positive_regulation_of_lymphocyte_migration
GO_bp:go_response_to_l...	268	0.0864	0.0104	0.0501	0.042227	GO_bp:go_response_to_light_stimulus
GO_bp:go_rhythmic_process	287	0.0851	0.0106	0.0495	0.042835	GO_bp:go_rhythmic_process
GO_bp:go_response_to_r...	398	0.0707	0.0104	0.0411	0.04296	GO_bp:go_response_to_radiation
GO_bp:go_positive_regu...	16	0.321	0.00954	0.187	0.043011	GO_bp:go_positive_regulation_of_neurotransmitter_transport
GO_bp:go_positive_regu...	12	0.374	0.00962	0.218	0.043205	GO_bp:go_positive_regulation_of_cellular_extravasation
GO_bp:go_mesenchymal_c...	130	0.128	0.0108	0.0745	0.043309	GO_bp:go_mesenchymal_cell_differentiation
GO_bp:go_cellular_resp...	88	0.145	0.0101	0.0848	0.043911	GO_bp:go_cellular_response_to_light_stimulus
GO_bp:go_entrainment_o...	25	0.256	0.0095	0.151	0.044458	GO_bp:go_entrainment_of_circadian_clock
GO_bp:go_circadian_reg...	55	0.185	0.0102	0.109	0.045132	GO_bp:go_circadian_regulation_of_gene_expression
GO_bp:go_axon_regenera...	22	0.292	0.0101	0.172	0.045226	GO_bp:go_axon_regeneration
GO_bp:go_negative_regu...	12	0.398	0.0102	0.236	0.045683	GO_bp:go_negative_regulation_of_systemic_arterial_blood_pressure
GO_bp:go_genitalia_dev...	41	0.226	0.0107	0.134	0.045957	GO_bp:go_genitalia_development
GO_bp:go_cellular_resp...	1505	0.0371	0.0102	0.022	0.046206	GO_bp:go_cellular_response_to_stress
GO_bp:go_positive_regu...	60	0.197	0.0113	0.117	0.046434	GO_bp:go_positive_regulation_of_cyclase_activity
GO_bp:go_regulation_of...	45	0.215	0.0107	0.128	0.046648	GO_bp:go_regulation_of_alcohol_biosynthetic_process
GO_bp:go_intrinsic_apo...	72	0.17	0.0107	0.102	0.046945	GO_bp:go_intrinsic_apoptotic_signaling_pathway_in_response_to_dna_damage
GO_bp:go_unsaturated_f...	100	0.139	0.0103	0.083	0.046956	GO_bp:go_unsaturated_fatty_acid_metabolic_process
GO_bp:go_lipid_particl...	14	0.429	0.0119	0.256	0.046973	GO_bp:go_lipid_particle_organization
GO_bp:go_protein_local...	44	0.231	0.0114	0.138	0.047175	GO_bp:go_protein_localization_to_chromosome
GO_bp:go_regulation_of...	69	0.157	0.00965	0.0939	0.047434	GO_bp:go_regulation_of_membrane_permeability
GO_bp:go_beta_catenin_...	43	0.235	0.0114	0.141	0.04751	GO_bp:go_beta_catenin_tcf_complex_assembly
GO_bp:go_water_homeost...	69	0.169	0.0104	0.101	0.047562	GO_bp:go_water_homeostasis
GO_bp:go_outer_dynein_...	12	0.346	0.0089	0.208	0.047755	GO_bp:go_outer_dynein_arm_assembly
GO_bp:go_regulation_of...	212	0.0932	0.01	0.056	0.048062	GO_bp:go_regulation_of_mitochondrion_organization
GO_bp:go_regulation_of...	70	0.173	0.0107	0.104	0.048087	GO_bp:go_regulation_of_adenylate_cyclase_activity
GO_bp:go_lymphocyte_ch...	34	0.263	0.0114	0.158	0.048673	GO_bp:go_lymphocyte_chemotaxis
GO_bp:go_lipid_oxidation	69	0.16	0.00985	0.0966	0.048935	GO_bp:go_lipid_oxidation
GO_bp:go_regeneration	156	0.111	0.0102	0.0671	0.049138	GO_bp:go_regeneration
GO_bp:go_regulation_of...	12	0.432	0.0111	0.261	0.049172	GO_bp:go_regulation_of_vitamin_metabolic_process
GO_bp:go_negative_regu...	10	0.466	0.0109	0.283	0.049537	GO_bp:go_negative_regulation_of_nitric_oxide_metabolic_process
GO_bp:go_negative_regu...	10	0.466	0.0109	0.283	0.049537	GO_bp:go_negative_regulation_of_nitric_oxide_biosynthetic_process
GO_bp:go_photoperiodism	23	0.242	0.0086	0.147	0.049597	GO_bp:go_photoperiodism
GO_bp:go_regulation_of...	35	0.237	0.0104	0.143	0.049637	GO_bp:go_regulation_of_peptidyl_threonine_phosphorylation
GO_bp:go_positive_regu...	17	0.351	0.0107	0.213	0.050037	GO_bp:go_positive_regulation_of_vascular_endothelial_growth_factor_receptor_signaling_pathway
GO_bp:go_protein_local...	13	0.439	0.0117	0.267	0.050149	GO_bp:go_protein_localization_to_chromosome_centromeric_region
GO_bp:go_regulation_of...	14	0.326	0.00904	0.198	0.050158	GO_bp:go_regulation_of_hydrogen_peroxide_metabolic_process
GO_bp:go_positive_regu...	776	0.0503	0.0102	0.0306	0.050372	GO_bp:go_positive_regulation_of_cell_proliferation
GO_bp:go_calcium_media...	14	0.388	0.0108	0.237	0.050847	GO_bp:go_calcium_mediated_signaling_using_intracellular_calcium_source
GO_bp:go_oxidative_dem...	12	0.368	0.00946	0.225	0.050966	GO_bp:go_oxidative_demethylation
GO_bp:go_regulation_of...	128	0.126	0.0106	0.0774	0.051463	GO_bp:go_regulation_of_camp_metabolic_process
GO_bp:go_regulation_of...	206	0.0983	0.0104	0.0603	0.051497	GO_bp:go_regulation_of_nucleotide_metabolic_process
GO_bp:go_lateral_ventr...	13	0.424	0.0114	0.262	0.052778	GO_bp:go_lateral_ventricle_development
GO_bp:go_rna_modification	113	0.115	0.00905	0.0711	0.052783	GO_bp:go_rna_modification
GO_bp:go_cellular_resp...	250	0.0823	0.0096	0.0509	0.052841	GO_bp:go_cellular_response_to_abiotic_stimulus
GO_bp:go_tissue_morpho...	523	0.0609	0.0102	0.0378	0.053578	GO_bp:go_tissue_morphogenesis
GO_bp:go_negative_regu...	14	0.391	0.0109	0.243	0.053784	GO_bp:go_negative_regulation_of_peptidyl_threonine_phosphorylation
GO_bp:go_positive_regu...	107	0.136	0.0104	0.0847	0.053856	GO_bp:go_positive_regulation_of_cyclic_nucleotide_metabolic_process
GO_bp:go_cellular_resp...	22	0.285	0.00994	0.178	0.053989	GO_bp:go_cellular_response_to_interleukin_6
GO_bp:go_regulation_of...	89	0.143	0.01	0.0893	0.054133	GO_bp:go_regulation_of_stem_cell_proliferation
GO_bp:go_protein_targe...	23	0.295	0.0105	0.184	0.054238	GO_bp:go_protein_targeting_to_plasma_membrane
GO_bp:go_dendritic_cel...	21	0.29	0.00986	0.181	0.054317	GO_bp:go_dendritic_cell_migration
GO_bp:go_mammary_gland...	17	0.334	0.0102	0.208	0.054341	GO_bp:go_mammary_gland_alveolus_development
GO_bp:go_mammary_gland...	17	0.334	0.0102	0.208	0.054341	GO_bp:go_mammary_gland_lobule_development
GO_bp:go_response_to_g...	47	0.2	0.0102	0.125	0.054362	GO_bp:go_response_to_glucagon
GO_bp:go_craniofacial_...	15	0.332	0.00953	0.207	0.054489	GO_bp:go_craniofacial_suture_morphogenesis
GO_bp:go_renal_system_...	98	0.141	0.0103	0.0881	0.054607	GO_bp:go_renal_system_process
GO_bp:go_ectoderm_deve...	19	0.284	0.00919	0.177	0.054608	GO_bp:go_ectoderm_development
GO_bp:go_wnt_signaling...	341	0.0736	0.00999	0.046	0.055026	GO_bp:go_wnt_signaling_pathway
GO_bp:go_regulation_of...	23	0.259	0.00923	0.162	0.055176	GO_bp:go_regulation_of_long_term_neuronal_synaptic_plasticity
GO_bp:go_small_molecul...	318	0.0736	0.00966	0.0461	0.055355	GO_bp:go_small_molecule_catabolic_process
GO_bp:go_drug_cataboli...	13	0.355	0.00951	0.224	0.056279	GO_bp:go_drug_catabolic_process
GO_bp:go_modification_...	99	0.131	0.00969	0.0829	0.056327	GO_bp:go_modification_of_morphology_or_physiology_of_other_organism
GO_bp:go_regulation_of...	11	0.484	0.0119	0.305	0.056474	GO_bp:go_regulation_of_mesenchymal_cell_apoptotic_process
GO_bp:go_establishment...	251	0.083	0.00969	0.0524	0.056685	GO_bp:go_establishment_of_protein_localization_to_membrane
GO_bp:go_dna_ligation	16	0.314	0.00931	0.198	0.056697	GO_bp:go_dna_ligation
GO_bp:go_triglyceride_...	21	0.266	0.00904	0.168	0.056864	GO_bp:go_triglyceride_catabolic_process
GO_bp:go_positive_regu...	47	0.206	0.0105	0.13	0.057009	GO_bp:go_positive_regulation_of_adenylate_cyclase_activity
GO_bp:go_drug_transmem...	18	0.345	0.0109	0.219	0.057396	GO_bp:go_drug_transmembrane_transport
GO_bp:go_l_phenylalani...	11	0.374	0.00921	0.237	0.057471	GO_bp:go_l_phenylalanine_metabolic_process
GO_bp:go_erythrose_4_p...	11	0.374	0.00921	0.237	0.057471	GO_bp:go_erythrose_4_phosphate_phosphoenolpyruvate_family_amino_acid_catabolic_process
GO_bp:go_erythrose_4_p...	11	0.374	0.00921	0.237	0.057471	GO_bp:go_erythrose_4_phosphate_phosphoenolpyruvate_family_amino_acid_metabolic_process
GO_bp:go_l_phenylalani...	11	0.374	0.00921	0.237	0.057471	GO_bp:go_l_phenylalanine_catabolic_process
GO_bp:go_regulation_of...	12	0.426	0.011	0.272	0.058341	GO_bp:go_regulation_of_sequestering_of_triglyceride
GO_bp:go_organophospha...	111	0.124	0.00971	0.0795	0.058742	GO_bp:go_organophosphate_catabolic_process
GO_bp:go_positive_regu...	87	0.147	0.0101	0.0938	0.058903	GO_bp:go_positive_regulation_of_camp_metabolic_process
GO_bp:go_positive_regu...	12	0.422	0.0109	0.27	0.059256	GO_bp:go_positive_regulation_of_amino_acid_transport
GO_bp:go_membrane_raft...	17	0.291	0.00889	0.186	0.059311	GO_bp:go_membrane_raft_organization
GO_bp:go_post_embryoni...	14	0.323	0.00896	0.207	0.059316	GO_bp:go_post_embryonic_organ_development
GO_bp:go_lysine_metabo...	13	0.336	0.009	0.216	0.059526	GO_bp:go_lysine_metabolic_process
GO_bp:go_dna_templated...	95	0.121	0.00876	0.0779	0.059712	GO_bp:go_dna_templated_transcription_termination
GO_bp:go_neutral_lipid...	26	0.227	0.00857	0.145	0.05975	GO_bp:go_neutral_lipid_catabolic_process
GO_bp:go_acylglycerol_...	26	0.227	0.00857	0.145	0.05975	GO_bp:go_acylglycerol_catabolic_process
GO_bp:go_mitotic_chrom...	14	0.337	0.00936	0.217	0.06032	GO_bp:go_mitotic_chromosome_condensation
GO_bp:go_negative_regu...	16	0.361	0.0107	0.233	0.060433	GO_bp:go_negative_regulation_of_smooth_muscle_cell_migration
GO_bp:go_mitochondrial...	24	0.267	0.00971	0.172	0.060446	GO_bp:go_mitochondrial_genome_maintenance
GO_bp:go_peptidyl_aspa...	38	0.206	0.00943	0.133	0.060585	GO_bp:go_peptidyl_asparagine_modification
GO_bp:go_response_to_a...	983	0.042	0.00952	0.0271	0.060597	GO_bp:go_response_to_abiotic_stimulus
GO_bp:go_golgi_organiz...	84	0.136	0.00923	0.0878	0.060609	GO_bp:go_golgi_organization
GO_bp:go_cell_chemotaxis	157	0.115	0.0107	0.0746	0.060898	GO_bp:go_cell_chemotaxis
GO_bp:go_g1_dna_damage...	73	0.153	0.00968	0.0988	0.0609	GO_bp:go_g1_dna_damage_checkpoint
GO_bp:go_regulation_of...	144	0.108	0.00955	0.0696	0.060901	GO_bp:go_regulation_of_reactive_oxygen_species_metabolic_process
GO_bp:go_negative_regu...	14	0.356	0.00989	0.23	0.061068	GO_bp:go_negative_regulation_of_reactive_oxygen_species_biosynthetic_process
GO_bp:go_respiratory_g...	45	0.185	0.00922	0.12	0.061444	GO_bp:go_respiratory_gaseous_exchange
GO_bp:go_bile_acid_bio...	20	0.295	0.0098	0.191	0.06156	GO_bp:go_bile_acid_biosynthetic_process
GO_bp:go_regulation_of...	67	0.16	0.00971	0.104	0.06177	GO_bp:go_regulation_of_dendrite_morphogenesis
GO_bp:go_protein_local...	11	0.419	0.0103	0.272	0.06183	GO_bp:go_protein_localization_to_kinetochore
GO_bp:go_positive_regu...	42	0.19	0.00913	0.123	0.061968	GO_bp:go_positive_regulation_of_neural_precursor_cell_proliferation
GO_bp:go_response_to_i...	141	0.104	0.00917	0.0679	0.062022	GO_bp:go_response_to_ionizing_radiation
GO_bp:go_spliceosomal_...	35	0.212	0.00932	0.138	0.062127	GO_bp:go_spliceosomal_snrnp_assembly
GO_bp:go_dna_integrity...	143	0.111	0.0098	0.0721	0.062132	GO_bp:go_dna_integrity_checkpoint
GO_bp:go_regulation_of...	11	0.337	0.0083	0.22	0.062462	GO_bp:go_regulation_of_myoblast_proliferation
GO_bp:go_positive_regu...	28	0.247	0.0097	0.161	0.062948	GO_bp:go_positive_regulation_of_acute_inflammatory_response
GO_bp:go_negative_regu...	150	0.104	0.00944	0.0682	0.063127	GO_bp:go_negative_regulation_of_cellular_catabolic_process
GO_bp:go_regulation_of...	83	0.149	0.01	0.0976	0.063699	GO_bp:go_regulation_of_oxidoreductase_activity
GO_bp:go_response_to_f...	113	0.121	0.00954	0.0801	0.064919	GO_bp:go_response_to_fibroblast_growth_factor
GO_bp:go_protein_activ...	63	0.166	0.00974	0.109	0.06516	GO_bp:go_protein_activation_cascade
GO_bp:go_positive_regu...	13	0.394	0.0105	0.261	0.065694	GO_bp:go_positive_regulation_of_transcription_from_rna_polymerase_i_promoter
GO_bp:go_regulation_of...	16	0.318	0.00943	0.211	0.066075	GO_bp:go_regulation_of_developmental_pigmentation
GO_bp:go_positive_regu...	23	0.259	0.00923	0.172	0.066112	GO_bp:go_positive_regulation_of_lamellipodium_organization
GO_bp:go_positive_regu...	154	0.104	0.00951	0.0689	0.06613	GO_bp:go_positive_regulation_of_cell_morphogenesis_involved_in_differentiation
GO_bp:go_glial_cell_mi...	35	0.204	0.00894	0.135	0.066348	GO_bp:go_glial_cell_migration
GO_bp:go_positive_regu...	12	0.348	0.00895	0.232	0.066516	GO_bp:go_positive_regulation_of_response_to_oxidative_stress
GO_bp:go_regulation_of...	17	0.297	0.00908	0.198	0.067266	GO_bp:go_regulation_of_b_cell_apoptotic_process
GO_bp:go_regulation_of...	23	0.265	0.00941	0.177	0.067282	GO_bp:go_regulation_of_antigen_processing_and_presentation
GO_bp:go_covalent_chro...	312	0.0699	0.00909	0.0468	0.067367	GO_bp:go_covalent_chromatin_modification
GO_bp:go_positive_regu...	61	0.153	0.00887	0.103	0.067742	GO_bp:go_positive_regulation_of_nuclear_division
GO_bp:go_regulation_of...	140	0.0998	0.00873	0.0669	0.067904	GO_bp:go_regulation_of_response_to_dna_damage_stimulus
GO_bp:go_subpallium_de...	21	0.284	0.00965	0.19	0.068129	GO_bp:go_subpallium_development
GO_bp:go_regulation_of...	14	0.331	0.00918	0.222	0.068209	GO_bp:go_regulation_of_respiratory_system_process
GO_bp:go_organelle_inh...	11	0.402	0.0099	0.271	0.068524	GO_bp:go_organelle_inheritance
GO_bp:go_regulation_of...	24	0.265	0.00963	0.178	0.068736	GO_bp:go_regulation_of_amino_acid_transport
GO_bp:go_modulation_of...	290	0.0718	0.009	0.0485	0.069321	GO_bp:go_modulation_of_synaptic_transmission
GO_bp:go_multicellular...	88	0.134	0.0093	0.0905	0.069416	GO_bp:go_multicellular_organism_metabolic_process
GO_bp:go_golgi_localiz...	12	0.35	0.009	0.236	0.069458	GO_bp:go_golgi_localization
GO_bp:go_response_to_i...	135	0.116	0.00996	0.0783	0.069583	GO_bp:go_response_to_interferon_gamma
GO_bp:go_regulation_of...	56	0.162	0.00897	0.109	0.069644	GO_bp:go_regulation_of_dna_recombination
GO_bp:go_regulation_of...	154	0.105	0.0096	0.0708	0.06968	GO_bp:go_regulation_of_cyclic_nucleotide_metabolic_process
GO_bp:go_protein_phosp...	904	0.0417	0.00906	0.0282	0.069701	GO_bp:go_protein_phosphorylation
GO_bp:go_regulation_of...	48	0.178	0.00914	0.121	0.069869	GO_bp:go_regulation_of_neuronal_synaptic_plasticity
GO_bp:go_secondary_met...	47	0.18	0.00913	0.122	0.069937	GO_bp:go_secondary_metabolic_process
GO_bp:go_intracellular...	1499	0.0335	0.00922	0.0227	0.070309	GO_bp:go_intracellular_signal_transduction
GO_bp:go_positive_regu...	11	0.435	0.0107	0.296	0.070492	GO_bp:go_positive_regulation_of_action_potential
GO_bp:go_positive_regu...	57	0.167	0.00934	0.113	0.070503	GO_bp:go_positive_regulation_of_dendrite_development
GO_bp:go_positive_regu...	27	0.225	0.00869	0.153	0.070548	GO_bp:go_positive_regulation_of_cell_cycle_g1_s_phase_transition
GO_bp:go_disruption_of...	26	0.242	0.00917	0.165	0.070764	GO_bp:go_disruption_of_cells_of_other_organism
GO_bp:go_killing_of_ce...	26	0.242	0.00917	0.165	0.070764	GO_bp:go_killing_of_cells_of_other_organism
GO_bp:go_anatomical_st...	16	0.346	0.0103	0.235	0.070793	GO_bp:go_anatomical_structure_arrangement
GO_bp:go_negative_regu...	14	0.322	0.00895	0.22	0.07119	GO_bp:go_negative_regulation_of_dendrite_morphogenesis
GO_bp:go_replicative_s...	12	0.336	0.00864	0.23	0.071458	GO_bp:go_replicative_senescence
GO_bp:go_carbohydrate_...	164	0.0944	0.00894	0.0645	0.071542	GO_bp:go_carbohydrate_derivative_catabolic_process
GO_bp:go_positive_regu...	18	0.263	0.00829	0.18	0.071634	GO_bp:go_positive_regulation_of_protein_export_from_nucleus
GO_bp:go_positive_regu...	73	0.147	0.00934	0.101	0.071749	GO_bp:go_positive_regulation_of_autophagy
GO_bp:go_regulation_of...	12	0.344	0.00884	0.235	0.071822	GO_bp:go_regulation_of_brown_fat_cell_differentiation
GO_bp:go_negative_regu...	26	0.251	0.0095	0.172	0.07184	GO_bp:go_negative_regulation_of_lymphocyte_apoptotic_process
GO_bp:go_regulation_of...	48	0.169	0.00866	0.115	0.072121	GO_bp:go_regulation_of_adherens_junction_organization
GO_bp:go_lung_epitheli...	34	0.226	0.00978	0.155	0.072612	GO_bp:go_lung_epithelium_development
GO_bp:go_ribonucleotid...	27	0.237	0.00915	0.163	0.072747	GO_bp:go_ribonucleotide_catabolic_process
GO_bp:go_positive_regu...	1344	0.0349	0.00914	0.024	0.073228	GO_bp:go_positive_regulation_of_multicellular_organismal_process
GO_bp:go_positive_regu...	795	0.0447	0.00914	0.0308	0.073646	GO_bp:go_positive_regulation_of_cell_differentiation
GO_bp:go_negative_regu...	704	0.0467	0.00902	0.0323	0.073806	GO_bp:go_negative_regulation_of_transcription_from_rna_polymerase_ii_promoter
GO_bp:go_regulation_of...	28	0.238	0.00935	0.165	0.074266	GO_bp:go_regulation_of_synaptic_vesicle_transport
GO_bp:go_thalamus_deve...	14	0.383	0.0106	0.265	0.074303	GO_bp:go_thalamus_development
GO_bp:go_leukocyte_che...	113	0.126	0.00993	0.0874	0.074421	GO_bp:go_leukocyte_chemotaxis
GO_bp:go_histone_h4_ac...	45	0.165	0.00819	0.114	0.074422	GO_bp:go_histone_h4_acetylation
GO_bp:go_regulation_of...	15	0.291	0.00836	0.202	0.074574	GO_bp:go_regulation_of_sister_chromatid_cohesion
GO_bp:go_labyrinthine_...	40	0.183	0.00859	0.127	0.074626	GO_bp:go_labyrinthine_layer_development
GO_bp:go_response_to_c...	28	0.236	0.00927	0.164	0.074758	GO_bp:go_response_to_copper_ion
GO_bp:go_nucleoside_tr...	12	0.331	0.00851	0.23	0.075254	GO_bp:go_nucleoside_transmembrane_transport
GO_bp:go_positive_regu...	48	0.18	0.00927	0.126	0.075519	GO_bp:go_positive_regulation_of_response_to_extracellular_stimulus
GO_bp:go_positive_regu...	48	0.18	0.00927	0.126	0.075519	GO_bp:go_positive_regulation_of_response_to_nutrient_levels
GO_bp:go_second_messen...	153	0.104	0.00955	0.0728	0.075662	GO_bp:go_second_messenger_mediated_signaling
GO_bp:go_regulation_of...	37	0.216	0.00976	0.151	0.075671	GO_bp:go_regulation_of_filopodium_assembly
GO_bp:go_o_glycan_proc...	57	0.163	0.00912	0.114	0.075772	GO_bp:go_o_glycan_processing
GO_bp:go_glutathione_d...	22	0.268	0.00931	0.187	0.07584	GO_bp:go_glutathione_derivative_biosynthetic_process
GO_bp:go_glutathione_d...	22	0.268	0.00931	0.187	0.07584	GO_bp:go_glutathione_derivative_metabolic_process
GO_bp:go_cytolysis	22	0.231	0.00804	0.162	0.076658	GO_bp:go_cytolysis
GO_bp:go_response_to_v...	33	0.218	0.00928	0.153	0.077006	GO_bp:go_response_to_vitamin_d
GO_bp:go_multicellular...	74	0.141	0.009	0.0992	0.077239	GO_bp:go_multicellular_organismal_macromolecule_metabolic_process
GO_bp:go_interferon_ga...	64	0.159	0.00945	0.112	0.07724	GO_bp:go_interferon_gamma_mediated_signaling_pathway
GO_bp:go_positive_regu...	13	0.305	0.00817	0.214	0.077285	GO_bp:go_positive_regulation_of_sprouting_angiogenesis
GO_bp:go_response_to_i...	25	0.237	0.0088	0.167	0.078047	GO_bp:go_response_to_interleukin_6
GO_bp:go_negative_regu...	16	0.277	0.00822	0.195	0.078073	GO_bp:go_negative_regulation_of_gene_silencing
GO_bp:go_muscle_fiber_...	43	0.155	0.00755	0.11	0.078282	GO_bp:go_muscle_fiber_development
GO_bp:go_lipid_localiz...	258	0.0775	0.00918	0.0547	0.078332	GO_bp:go_lipid_localization
GO_bp:go_fatty_acid_me...	285	0.0696	0.00865	0.0491	0.078355	GO_bp:go_fatty_acid_metabolic_process
GO_bp:go_cell_aging	64	0.154	0.00913	0.109	0.078653	GO_bp:go_cell_aging
GO_bp:go_sulfur_compou...	194	0.0856	0.0088	0.0605	0.078664	GO_bp:go_sulfur_compound_biosynthetic_process
GO_bp:go_regulation_of...	13	0.361	0.00967	0.256	0.079166	GO_bp:go_regulation_of_guanylate_cyclase_activity
GO_bp:go_protein_n_lin...	74	0.141	0.00898	0.1	0.079478	GO_bp:go_protein_n_linked_glycosylation
GO_bp:go_protein_chrom...	10	0.346	0.00812	0.246	0.0795	GO_bp:go_protein_chromophore_linkage
GO_bp:go_cellular_resp...	980	0.0394	0.0089	0.028	0.079515	GO_bp:go_cellular_response_to_endogenous_stimulus
GO_bp:go_regulation_of...	32	0.195	0.00818	0.138	0.079549	GO_bp:go_regulation_of_alternative_mrna_splicing_via_spliceosome
GO_bp:go_negative_regu...	16	0.287	0.00853	0.204	0.079831	GO_bp:go_negative_regulation_of_intrinsic_apoptotic_signaling_pathway_by_p53_class_mediator
GO_bp:go_negative_regu...	11	0.397	0.00978	0.282	0.07984	GO_bp:go_negative_regulation_of_multicellular_organism_growth
GO_bp:go_cell_killing	54	0.169	0.00921	0.12	0.080269	GO_bp:go_cell_killing
GO_bp:go_regulation_of...	86	0.135	0.00925	0.096	0.080396	GO_bp:go_regulation_of_lyase_activity
GO_bp:go_negative_regu...	29	0.226	0.00904	0.161	0.080461	GO_bp:go_negative_regulation_of_anion_transport
GO_bp:go_regulation_of...	42	0.161	0.00776	0.115	0.08083	GO_bp:go_regulation_of_mitochondrial_outer_membrane_permeabilization_involved_in_apoptotic_signaling_pathway
GO_bp:go_activation_of...	72	0.146	0.00918	0.104	0.081257	GO_bp:go_activation_of_gtpase_activity
GO_bp:go_regulation_of...	18	0.254	0.00799	0.182	0.081295	GO_bp:go_regulation_of_ubiquitin_protein_ligase_activity
GO_bp:go_bone_maturation	14	0.336	0.00932	0.241	0.081588	GO_bp:go_bone_maturation
GO_bp:go_regulation_of...	11	0.369	0.00909	0.265	0.081723	GO_bp:go_regulation_of_growth_hormone_secretion
GO_bp:go_complement_ac...	43	0.189	0.00917	0.136	0.081996	GO_bp:go_complement_activation
GO_bp:go_deoxyribose_p...	21	0.254	0.00864	0.183	0.082299	GO_bp:go_deoxyribose_phosphate_catabolic_process
GO_bp:go_glycosylation	258	0.0733	0.00868	0.0528	0.082547	GO_bp:go_glycosylation
GO_bp:go_positive_regu...	17	0.256	0.00782	0.184	0.08255	GO_bp:go_positive_regulation_of_antigen_processing_and_presentation
GO_bp:go_regulation_of...	85	0.126	0.00859	0.0907	0.082826	GO_bp:go_regulation_of_carbohydrate_biosynthetic_process
GO_bp:go_negative_regu...	19	0.243	0.00785	0.175	0.082846	GO_bp:go_negative_regulation_of_cell_cycle_arrest
GO_bp:go_golgi_to_plas...	39	0.195	0.00903	0.141	0.082887	GO_bp:go_golgi_to_plasma_membrane_transport
GO_bp:go_mitochondrial...	56	0.155	0.00861	0.112	0.082971	GO_bp:go_mitochondrial_transmembrane_transport
GO_bp:go_positive_regu...	27	0.227	0.00873	0.164	0.083042	GO_bp:go_positive_regulation_of_mesenchymal_cell_proliferation
GO_bp:go_protein_neddy...	13	0.327	0.00874	0.236	0.083105	GO_bp:go_protein_neddylation
GO_bp:go_positive_regu...	13	0.346	0.00926	0.25	0.083118	GO_bp:go_positive_regulation_of_dna_damage_response_signal_transduction_by_p53_class_mediator
GO_bp:go_regulation_of...	15	0.297	0.00855	0.215	0.08312	GO_bp:go_regulation_of_glutamate_secretion
GO_bp:go_regulation_of...	25	0.246	0.00913	0.178	0.083328	GO_bp:go_regulation_of_t_cell_differentiation_in_thymus
GO_bp:go_regulation_of...	25	0.246	0.00913	0.178	0.083328	GO_bp:go_regulation_of_thymocyte_aggregation
GO_bp:go_response_to_uv	125	0.097	0.00802	0.0701	0.083335	GO_bp:go_response_to_uv
GO_bp:go_organ_morphog...	823	0.0427	0.00888	0.0309	0.083435	GO_bp:go_organ_morphogenesis
GO_bp:go_positive_regu...	14	0.245	0.0068	0.177	0.083475	GO_bp:go_positive_regulation_of_histone_deacetylation
GO_bp:go_positive_regu...	12	0.304	0.00782	0.221	0.08392	GO_bp:go_positive_regulation_of_neurotransmitter_secretion
GO_bp:go_cellular_resp...	31	0.198	0.00817	0.144	0.084334	GO_bp:go_cellular_response_to_glucose_starvation
GO_bp:go_respiratory_s...	13	0.256	0.00685	0.186	0.084403	GO_bp:go_respiratory_system_process
GO_bp:go_liver_regener...	18	0.256	0.00806	0.186	0.084488	GO_bp:go_liver_regeneration
GO_bp:go_aging	258	0.0723	0.00856	0.0525	0.084515	GO_bp:go_aging
GO_bp:go_nadh_metaboli...	31	0.21	0.00865	0.152	0.084612	GO_bp:go_nadh_metabolic_process
GO_bp:go_regulation_of...	171	0.0916	0.00885	0.0667	0.08487	GO_bp:go_regulation_of_ossification
GO_bp:go_signal_transd...	121	0.104	0.00847	0.076	0.085621	GO_bp:go_signal_transduction_by_p53_class_mediator
GO_bp:go_regulation_of...	20	0.229	0.00761	0.168	0.085716	GO_bp:go_regulation_of_gene_silencing_by_rna
GO_bp:go_regulation_of...	20	0.229	0.00761	0.168	0.085716	GO_bp:go_regulation_of_posttranscriptional_gene_silencing
GO_bp:go_regulation_of...	100	0.122	0.00902	0.0891	0.085817	GO_bp:go_regulation_of_muscle_organ_development
GO_bp:go_antimicrobial...	46	0.183	0.00918	0.134	0.085842	GO_bp:go_antimicrobial_humoral_response
GO_bp:go_v_d_j_recombi...	16	0.319	0.00945	0.233	0.086092	GO_bp:go_v_d_j_recombination
GO_bp:go_cellular_resp...	687	0.0435	0.0083	0.0319	0.086375	GO_bp:go_cellular_response_to_dna_damage_stimulus
GO_bp:go_positive_regu...	360	0.0581	0.0081	0.0427	0.08668	GO_bp:go_positive_regulation_of_intracellular_transport
GO_bp:go_monocarboxyli...	164	0.0877	0.0083	0.0646	0.087229	GO_bp:go_monocarboxylic_acid_biosynthetic_process
GO_bp:go_positive_regu...	61	0.152	0.00878	0.112	0.087591	GO_bp:go_positive_regulation_of_stem_cell_proliferation
GO_bp:go_hematopoietic...	97	0.114	0.00833	0.0844	0.087959	GO_bp:go_hematopoietic_progenitor_cell_differentiation
GO_bp:go_ganglioside_b...	18	0.29	0.00912	0.214	0.088217	GO_bp:go_ganglioside_biosynthetic_process
GO_bp:go_single_organi...	918	0.0381	0.00834	0.0282	0.088478	GO_bp:go_single_organism_catabolic_process
GO_bp:go_establishment...	16	0.322	0.00957	0.239	0.088718	GO_bp:go_establishment_of_tissue_polarity
GO_bp:go_negative_regu...	10	0.452	0.0106	0.335	0.088878	GO_bp:go_negative_regulation_of_serine_type_peptidase_activity
GO_bp:go_negative_regu...	10	0.452	0.0106	0.335	0.088878	GO_bp:go_negative_regulation_of_serine_type_endopeptidase_activity
GO_bp:go_intracellular...	158	0.0881	0.00818	0.0654	0.089015	GO_bp:go_intracellular_receptor_signaling_pathway
GO_bp:go_sensory_perce...	65	0.152	0.00909	0.113	0.089061	GO_bp:go_sensory_perception_of_taste
GO_bp:go_regulation_of...	12	0.321	0.00826	0.239	0.089533	GO_bp:go_regulation_of_skeletal_muscle_adaptation
GO_bp:go_platelet_deri...	34	0.207	0.00897	0.155	0.090273	GO_bp:go_platelet_derived_growth_factor_receptor_signaling_pathway
GO_bp:go_cardiac_muscl...	54	0.16	0.0087	0.119	0.090354	GO_bp:go_cardiac_muscle_tissue_morphogenesis
GO_bp:go_spermatid_dif...	121	0.101	0.00819	0.0752	0.090594	GO_bp:go_spermatid_differentiation
GO_bp:go_fibroblast_gr...	82	0.126	0.00845	0.0944	0.091046	GO_bp:go_fibroblast_growth_factor_receptor_signaling_pathway
GO_bp:go_sertoli_cell_...	14	0.313	0.00869	0.235	0.091328	GO_bp:go_sertoli_cell_development
GO_bp:go_regulation_of...	77	0.124	0.00809	0.0935	0.091555	GO_bp:go_regulation_of_leukocyte_apoptotic_process
GO_bp:go_cellular_resp...	38	0.186	0.00849	0.139	0.091584	GO_bp:go_cellular_response_to_glucagon_stimulus
GO_bp:go_negative_regu...	16	0.27	0.00802	0.203	0.09176	GO_bp:go_negative_regulation_of_organic_acid_transport
GO_bp:go_negative_regu...	22	0.248	0.00863	0.187	0.091898	GO_bp:go_negative_regulation_of_macroautophagy
GO_bp:go_pirna_metabol...	15	0.276	0.00794	0.208	0.091908	GO_bp:go_pirna_metabolic_process
GO_bp:go_forebrain_neu...	30	0.217	0.00881	0.163	0.092045	GO_bp:go_forebrain_neuron_development
GO_bp:go_chromosome_lo...	61	0.142	0.00824	0.107	0.092115	GO_bp:go_chromosome_localization
GO_bp:go_regulation_of...	100	0.119	0.00879	0.0894	0.092163	GO_bp:go_regulation_of_muscle_tissue_development
GO_bp:go_regulation_of...	34	0.199	0.00859	0.15	0.092199	GO_bp:go_regulation_of_mesenchymal_cell_proliferation
GO_bp:go_cell_volume_h...	28	0.212	0.00831	0.159	0.092239	GO_bp:go_cell_volume_homeostasis
GO_bp:go_azole_transport	14	0.32	0.0089	0.243	0.093876	GO_bp:go_azole_transport
GO_bp:go_cellular_resp...	15	0.299	0.0086	0.227	0.093951	GO_bp:go_cellular_response_to_nitric_oxide
GO_bp:go_negative_regu...	15	0.306	0.00881	0.233	0.094519	GO_bp:go_negative_regulation_of_t_cell_apoptotic_process
GO_bp:go_positive_regu...	150	0.0927	0.0084	0.0706	0.094565	GO_bp:go_positive_regulation_of_developmental_growth
GO_bp:go_insulin_secre...	37	0.185	0.00834	0.141	0.094587	GO_bp:go_insulin_secretion
GO_bp:go_cellular_resp...	1786	0.0278	0.00829	0.0212	0.094727	GO_bp:go_cellular_response_to_organic_substance
GO_bp:go_muscle_adapta...	28	0.221	0.00867	0.168	0.094752	GO_bp:go_muscle_adaptation
GO_bp:go_monocarboxyli...	485	0.0503	0.00812	0.0384	0.094759	GO_bp:go_monocarboxylic_acid_metabolic_process
GO_bp:go_nucleobase_co...	180	0.0786	0.00779	0.06	0.094893	GO_bp:go_nucleobase_containing_compound_transport
GO_bp:go_golgi_to_plas...	25	0.227	0.00843	0.173	0.095017	GO_bp:go_golgi_to_plasma_membrane_protein_transport
GO_bp:go_negative_regu...	1412	0.0307	0.00823	0.0235	0.095052	GO_bp:go_negative_regulation_of_gene_expression
GO_bp:go_positive_regu...	60	0.155	0.00887	0.118	0.095067	GO_bp:go_positive_regulation_of_lyase_activity
GO_bp:go_regulation_of...	82	0.121	0.00808	0.092	0.095117	GO_bp:go_regulation_of_chromosome_segregation
GO_bp:go_regulation_of...	37	0.177	0.00798	0.135	0.095219	GO_bp:go_regulation_of_double_strand_break_repair
GO_bp:go_regulation_of...	47	0.169	0.00861	0.13	0.095724	GO_bp:go_regulation_of_gene_silencing
GO_bp:go_negative_regu...	17	0.305	0.00934	0.234	0.095839	GO_bp:go_negative_regulation_of_actin_filament_bundle_assembly
GO_bp:go_positive_regu...	348	0.0565	0.00775	0.0433	0.096296	GO_bp:go_positive_regulation_of_cellular_protein_localization
GO_bp:go_interaction_w...	52	0.15	0.008	0.115	0.09648	GO_bp:go_interaction_with_symbiont
GO_bp:go_positive_regu...	274	0.0645	0.00787	0.0496	0.096596	GO_bp:go_positive_regulation_of_cytoplasmic_transport
GO_bp:go_positive_regu...	36	0.165	0.00736	0.127	0.097192	GO_bp:go_positive_regulation_of_mitochondrial_outer_membrane_permeabilization_involved_in_apoptotic_signaling_pathway
GO_bp:go_membrane_tubu...	12	0.332	0.00855	0.256	0.097471	GO_bp:go_membrane_tubulation
GO_bp:go_response_to_n...	37	0.173	0.00782	0.134	0.097633	GO_bp:go_response_to_nerve_growth_factor
GO_bp:go_negative_regu...	48	0.152	0.00782	0.118	0.097961	GO_bp:go_negative_regulation_of_peptide_secretion
GO_bp:go_trna_aminoacy...	52	0.148	0.00793	0.115	0.09804	GO_bp:go_trna_aminoacylation
GO_bp:go_amino_acid_ac...	52	0.148	0.00793	0.115	0.09804	GO_bp:go_amino_acid_activation
GO_bp:go_positive_regu...	83	0.121	0.00816	0.0936	0.098152	GO_bp:go_positive_regulation_of_muscle_cell_differentiation
GO_bp:go_positive_regu...	289	0.0644	0.00806	0.0499	0.098329	GO_bp:go_positive_regulation_of_cell_projection_organization
GO_bp:go_oxidation_red...	842	0.0381	0.00802	0.0296	0.098491	GO_bp:go_oxidation_reduction_process
GO_bp:go_circadian_rhythm	134	0.0915	0.00784	0.0711	0.099053	GO_bp:go_circadian_rhythm
GO_bp:go_regulation_of...	595	0.0437	0.00779	0.034	0.099082	GO_bp:go_regulation_of_intracellular_transport
GO_bp:go_positive_regu...	23	0.235	0.00837	0.183	0.099533	GO_bp:go_positive_regulation_of_nucleoside_metabolic_process
GO_bp:go_positive_regu...	23	0.235	0.00837	0.183	0.099533	GO_bp:go_positive_regulation_of_atp_metabolic_process
GO_bp:go_positive_regu...	419	0.054	0.0081	0.042	0.099723	GO_bp:go_positive_regulation_of_nervous_system_development
GO_bp:go_cellular_resp...	65	0.134	0.00803	0.105	0.099879	GO_bp:go_cellular_response_to_drug
GO_bp:go_positive_regu...	11	0.36	0.00887	0.281	0.099888	GO_bp:go_positive_regulation_of_guanylate_cyclase_activity
GO_bp:go_cellular_resp...	17	0.228	0.00697	0.178	0.10061	GO_bp:go_cellular_response_to_lithium_ion
GO_bp:go_cellular_resp...	67	0.123	0.00744	0.096	0.10083	GO_bp:go_cellular_response_to_uv
GO_bp:go_positive_regu...	21	0.231	0.00785	0.181	0.10085	GO_bp:go_positive_regulation_of_neuroblast_proliferation
GO_bp:go_regulation_of...	20	0.237	0.00785	0.185	0.10091	GO_bp:go_regulation_of_intrinsic_apoptotic_signaling_pathway_by_p53_class_mediator
GO_bp:go_dna_packaging	169	0.0902	0.00867	0.0709	0.10142	GO_bp:go_dna_packaging
GO_bp:go_regulation_of...	42	0.161	0.00775	0.127	0.10157	GO_bp:go_regulation_of_polysaccharide_metabolic_process
GO_bp:go_execution_pha...	52	0.143	0.00764	0.112	0.10177	GO_bp:go_execution_phase_of_apoptosis
GO_bp:go_chaperone_med...	47	0.148	0.00751	0.117	0.10249	GO_bp:go_chaperone_mediated_protein_folding
GO_bp:go_regulation_of...	17	0.273	0.00836	0.216	0.10303	GO_bp:go_regulation_of_nfat_protein_import_into_nucleus
GO_bp:go_dna_conformat...	242	0.0707	0.00811	0.056	0.10318	GO_bp:go_dna_conformation_change
GO_bp:go_positive_regu...	107	0.106	0.00815	0.0842	0.10325	GO_bp:go_positive_regulation_of_leukocyte_migration
GO_bp:go_dendritic_spi...	16	0.242	0.00719	0.192	0.10343	GO_bp:go_dendritic_spine_organization
GO_bp:go_regulation_of...	98	0.103	0.00757	0.082	0.10377	GO_bp:go_regulation_of_circadian_rhythm
GO_bp:go_regulation_of...	19	0.21	0.00681	0.167	0.1041	GO_bp:go_regulation_of_smooth_muscle_cell_differentiation
GO_bp:go_regulation_of...	17	0.284	0.00869	0.226	0.10477	GO_bp:go_regulation_of_chromatin_binding
GO_bp:go_substrate_dep...	26	0.198	0.00748	0.158	0.10502	GO_bp:go_substrate_dependent_cell_migration
GO_bp:go_cellular_gluc...	74	0.123	0.00784	0.0983	0.10551	GO_bp:go_cellular_glucose_homeostasis
GO_bp:go_cilium_morpho...	199	0.0724	0.00754	0.0579	0.10552	GO_bp:go_cilium_morphogenesis
GO_bp:go_trna_modifica...	58	0.122	0.00688	0.0975	0.10563	GO_bp:go_trna_modification
GO_bp:go_regulation_of...	29	0.19	0.00758	0.152	0.10571	GO_bp:go_regulation_of_vascular_endothelial_growth_factor_production
GO_bp:go_nitric_oxide_...	18	0.273	0.00859	0.218	0.10571	GO_bp:go_nitric_oxide_mediated_signal_transduction
GO_bp:go_response_to_n...	21	0.237	0.00806	0.19	0.10605	GO_bp:go_response_to_nitric_oxide
GO_bp:go_positive_regu...	1818	0.0259	0.00778	0.0208	0.10607	GO_bp:go_positive_regulation_of_response_to_stimulus
GO_bp:go_negative_regu...	70	0.131	0.00811	0.105	0.10609	GO_bp:go_negative_regulation_of_map_kinase_activity
GO_bp:go_protein_inser...	22	0.212	0.00739	0.17	0.10609	GO_bp:go_protein_insertion_into_membrane
GO_bp:go_nucleoside_ph...	68	0.123	0.00751	0.0986	0.10623	GO_bp:go_nucleoside_phosphate_catabolic_process
GO_bp:go_regulation_of...	14	0.342	0.00948	0.274	0.10647	GO_bp:go_regulation_of_monocyte_differentiation
GO_bp:go_camp_mediated...	37	0.184	0.00828	0.147	0.10664	GO_bp:go_camp_mediated_signaling
GO_bp:go_regulation_of...	42	0.153	0.00733	0.123	0.1069	GO_bp:go_regulation_of_substrate_adhesion_dependent_cell_spreading
GO_bp:go_negative_regu...	25	0.231	0.00858	0.187	0.10755	GO_bp:go_negative_regulation_of_embryonic_development
GO_bp:go_regulation_of...	1684	0.0265	0.0077	0.0214	0.10783	GO_bp:go_regulation_of_transcription_from_rna_polymerase_ii_promoter
GO_bp:go_cyclic_nucleo...	46	0.166	0.00837	0.134	0.10785	GO_bp:go_cyclic_nucleotide_mediated_signaling
GO_bp:go_smooth_muscle...	18	0.249	0.00785	0.202	0.10813	GO_bp:go_smooth_muscle_tissue_development
GO_bp:go_peptidyl_seri...	142	0.0886	0.00781	0.0717	0.10842	GO_bp:go_peptidyl_serine_modification
GO_bp:go_negative_regu...	216	0.0705	0.00764	0.0571	0.10866	GO_bp:go_negative_regulation_of_cell_adhesion
GO_bp:go_purine_contai...	49	0.15	0.00776	0.121	0.10891	GO_bp:go_purine_containing_compound_catabolic_process
GO_bp:go_placenta_deve...	132	0.0895	0.0076	0.0726	0.10899	GO_bp:go_placenta_development
GO_bp:go_regulation_of...	12	0.394	0.0101	0.32	0.1093	GO_bp:go_regulation_of_serine_type_peptidase_activity
GO_bp:go_regulation_of...	12	0.394	0.0101	0.32	0.1093	GO_bp:go_regulation_of_serine_type_endopeptidase_activity
GO_bp:go_hyperosmotic_...	21	0.229	0.0078	0.186	0.10931	GO_bp:go_hyperosmotic_response
GO_bp:go_regulation_of...	113	0.106	0.00835	0.0864	0.10947	GO_bp:go_regulation_of_peptidyl_serine_phosphorylation
GO_bp:go_response_to_uv_c	11	0.294	0.00723	0.239	0.10979	GO_bp:go_response_to_uv_c
GO_bp:go_embryonic_mor...	530	0.0471	0.00793	0.0385	0.11041	GO_bp:go_embryonic_morphogenesis
GO_bp:go_cilium_organi...	182	0.075	0.00748	0.0615	0.11111	GO_bp:go_cilium_organization
GO_bp:go_negative_regu...	11	0.315	0.00774	0.258	0.11127	GO_bp:go_negative_regulation_of_pathway_restricted_smad_protein_phosphorylation
GO_bp:go_positive_regu...	27	0.202	0.00778	0.166	0.11164	GO_bp:go_positive_regulation_of_dendrite_morphogenesis
GO_bp:go_regulation_of...	22	0.223	0.00775	0.184	0.11244	GO_bp:go_regulation_of_cgmp_biosynthetic_process
GO_bp:go_regulation_of...	27	0.195	0.0075	0.16	0.11256	GO_bp:go_regulation_of_keratinocyte_proliferation
GO_bp:go_regulation_of...	96	0.107	0.00779	0.0887	0.11292	GO_bp:go_regulation_of_extent_of_cell_growth
GO_bp:go_negative_regu...	41	0.143	0.00677	0.118	0.11295	GO_bp:go_negative_regulation_of_blood_pressure
GO_bp:go_steroid_hormo...	119	0.0929	0.0075	0.0768	0.11322	GO_bp:go_steroid_hormone_mediated_signaling_pathway
GO_bp:go_regulation_of...	47	0.154	0.00783	0.128	0.11395	GO_bp:go_regulation_of_skeletal_muscle_tissue_development
GO_bp:go_regulation_of...	22	0.231	0.00805	0.192	0.11429	GO_bp:go_regulation_of_striated_muscle_cell_apoptotic_process
GO_bp:go_extracellular...	289	0.0591	0.0074	0.0491	0.11435	GO_bp:go_extracellular_structure_organization
GO_bp:go_transcription...	40	0.138	0.00649	0.115	0.11488	GO_bp:go_transcription_from_rna_polymerase_iii_promoter
GO_bp:go_modulation_of...	28	0.187	0.00734	0.156	0.11495	GO_bp:go_modulation_of_excitatory_postsynaptic_potential
GO_bp:go_positive_regu...	19	0.261	0.00846	0.218	0.11501	GO_bp:go_positive_regulation_of_cardiac_muscle_cell_proliferation
GO_bp:go_rac_protein_s...	19	0.204	0.00659	0.17	0.11507	GO_bp:go_rac_protein_signal_transduction
GO_bp:go_sperm_egg_rec...	44	0.135	0.00663	0.113	0.11549	GO_bp:go_sperm_egg_recognition
GO_bp:go_attachment_of...	14	0.246	0.00683	0.206	0.11562	GO_bp:go_attachment_of_spindle_microtubules_to_kinetochore
GO_bp:go_bone_trabecul...	11	0.344	0.00847	0.287	0.11564	GO_bp:go_bone_trabecula_morphogenesis
GO_bp:go_negative_regu...	11	0.365	0.009	0.306	0.11629	GO_bp:go_negative_regulation_of_intracellular_estrogen_receptor_signaling_pathway
GO_bp:go_regulation_of...	26	0.195	0.00736	0.163	0.11669	GO_bp:go_regulation_of_catenin_import_into_nucleus
GO_bp:go_pyrimidine_nu...	12	0.268	0.0069	0.225	0.11676	GO_bp:go_pyrimidine_nucleotide_catabolic_process
GO_bp:go_positive_regu...	37	0.148	0.00666	0.124	0.11723	GO_bp:go_positive_regulation_of_dna_repair
GO_bp:go_binding_of_sp...	32	0.159	0.00669	0.134	0.11743	GO_bp:go_binding_of_sperm_to_zona_pellucida
GO_bp:go_positive_regu...	24	0.199	0.00723	0.168	0.11773	GO_bp:go_positive_regulation_of_peptidyl_threonine_phosphorylation
GO_bp:go_positive_regu...	251	0.0607	0.00709	0.0512	0.11788	GO_bp:go_positive_regulation_of_intracellular_protein_transport
GO_bp:go_regulation_of...	22	0.194	0.00676	0.164	0.11796	GO_bp:go_regulation_of_renal_sodium_excretion
GO_bp:go_regulation_of...	31	0.197	0.00812	0.166	0.11829	GO_bp:go_regulation_of_response_to_reactive_oxygen_species
GO_bp:go_ether_metabol...	12	0.287	0.00738	0.243	0.1183	GO_bp:go_ether_metabolic_process
GO_bp:go_positive_regu...	11	0.316	0.00779	0.268	0.1185	GO_bp:go_positive_regulation_of_pri_mirna_transcription_from_rna_polymerase_ii_promoter
GO_bp:go_regulation_of...	12	0.275	0.00708	0.233	0.11858	GO_bp:go_regulation_of_thymocyte_apoptotic_process
GO_bp:go_intrinsic_apo...	30	0.174	0.00708	0.148	0.11875	GO_bp:go_intrinsic_apoptotic_signaling_pathway_in_response_to_dna_damage_by_p53_class_mediator
GO_bp:go_regulation_of...	67	0.128	0.00774	0.108	0.11913	GO_bp:go_regulation_of_neurological_system_process
GO_bp:go_pigment_granu...	23	0.178	0.00633	0.151	0.1194	GO_bp:go_pigment_granule_localization
GO_bp:go_regulation_of...	531	0.0419	0.00707	0.0357	0.11979	GO_bp:go_regulation_of_cellular_protein_localization
GO_bp:go_drug_transport	24	0.219	0.00796	0.186	0.11983	GO_bp:go_drug_transport
GO_bp:go_regulation_by...	12	0.255	0.00656	0.217	0.12001	GO_bp:go_regulation_by_virus_of_viral_protein_levels_in_host_cell
GO_bp:go_eye_development	320	0.0569	0.00749	0.0485	0.12055	GO_bp:go_eye_development
GO_bp:go_cellular_cata...	1249	0.0281	0.00712	0.024	0.12097	GO_bp:go_cellular_catabolic_process
GO_bp:go_lymphocyte_mi...	45	0.156	0.00778	0.134	0.12131	GO_bp:go_lymphocyte_migration
GO_bp:go_regulation_of...	191	0.0731	0.00746	0.0626	0.12166	GO_bp:go_regulation_of_muscle_system_process
GO_bp:go_cellular_pigm...	45	0.13	0.00649	0.112	0.12167	GO_bp:go_cellular_pigmentation
GO_bp:go_positive_regu...	32	0.185	0.00778	0.159	0.12185	GO_bp:go_positive_regulation_of_glial_cell_differentiation
GO_bp:go_regulation_of...	22	0.184	0.0064	0.158	0.12191	GO_bp:go_regulation_of_histone_deacetylation
GO_bp:go_muscle_organ_...	70	0.125	0.00778	0.108	0.122	GO_bp:go_muscle_organ_morphogenesis
GO_bp:go_negative_regu...	43	0.161	0.00785	0.139	0.12201	GO_bp:go_negative_regulation_of_erbb_signaling_pathway
GO_bp:go_alpha_amino_a...	218	0.0633	0.00689	0.0543	0.12216	GO_bp:go_alpha_amino_acid_metabolic_process
GO_bp:go_positive_regu...	54	0.133	0.00724	0.114	0.12239	GO_bp:go_positive_regulation_of_fibroblast_proliferation
GO_bp:go_keratinocyte_...	12	0.302	0.00776	0.26	0.12274	GO_bp:go_keratinocyte_proliferation
GO_bp:go_positive_regu...	33	0.162	0.00689	0.139	0.12296	GO_bp:go_positive_regulation_of_notch_signaling_pathway
GO_bp:go_sialylation	21	0.231	0.00786	0.2	0.1234	GO_bp:go_sialylation
GO_bp:go_histone_h3_ac...	44	0.151	0.00745	0.131	0.12358	GO_bp:go_histone_h3_acetylation
GO_bp:go_neural_tube_p...	33	0.162	0.00688	0.14	0.12368	GO_bp:go_neural_tube_patterning
GO_bp:go_nuclear_trans...	333	0.0524	0.00704	0.0453	0.12378	GO_bp:go_nuclear_transport
GO_bp:go_regulation_of...	12	0.288	0.00739	0.249	0.12381	GO_bp:go_regulation_of_golgi_organization
GO_bp:go_trna_processing	110	0.0865	0.00672	0.0748	0.12381	GO_bp:go_trna_processing
GO_bp:go_anion_transme...	232	0.0668	0.0075	0.0578	0.12392	GO_bp:go_anion_transmembrane_transport
GO_bp:go_l_ascorbic_ac...	9	0.357	0.00796	0.309	0.12399	GO_bp:go_l_ascorbic_acid_metabolic_process
GO_bp:go_response_to_a...	23	0.207	0.00737	0.18	0.12529	GO_bp:go_response_to_auditory_stimulus
GO_bp:go_protein_local...	68	0.112	0.00682	0.0972	0.1254	GO_bp:go_protein_localization_to_mitochondrion
GO_bp:go_negative_regu...	194	0.0713	0.00733	0.0622	0.12602	GO_bp:go_negative_regulation_of_wnt_signaling_pathway
GO_bp:go_regulation_of...	52	0.133	0.00709	0.116	0.12619	GO_bp:go_regulation_of_lymphocyte_apoptotic_process
GO_bp:go_purine_deoxyr...	15	0.259	0.00744	0.227	0.12681	GO_bp:go_purine_deoxyribonucleotide_metabolic_process
GO_bp:go_receptor_cata...	15	0.236	0.00678	0.207	0.12702	GO_bp:go_receptor_catabolic_process
GO_bp:go_hemidesmosome...	12	0.264	0.00679	0.232	0.12703	GO_bp:go_hemidesmosome_assembly
GO_bp:go_methionine_me...	17	0.228	0.00697	0.2	0.12706	GO_bp:go_methionine_metabolic_process
GO_bp:go_vacuole_fusion	24	0.177	0.00642	0.155	0.12725	GO_bp:go_vacuole_fusion
GO_bp:go_regulation_of...	24	0.194	0.00706	0.17	0.12743	GO_bp:go_regulation_of_transcription_elongation_from_rna_polymerase_ii_promoter
GO_bp:go_chemical_home...	846	0.0337	0.00712	0.0297	0.12761	GO_bp:go_chemical_homeostasis
GO_bp:go_regulation_of...	18	0.25	0.00787	0.22	0.12789	GO_bp:go_regulation_of_long_term_synaptic_potentiation
GO_bp:go_blood_coagula...	15	0.232	0.00668	0.204	0.12791	GO_bp:go_blood_coagulation_intrinsic_pathway
GO_bp:go_developmental...	27	0.166	0.00642	0.147	0.12874	GO_bp:go_developmental_induction
GO_bp:go_regulation_of...	31	0.177	0.00731	0.157	0.12901	GO_bp:go_regulation_of_autophagosome_assembly
GO_bp:go_g_protein_cou...	15	0.266	0.00766	0.236	0.12925	GO_bp:go_g_protein_coupled_purinergic_receptor_signaling_pathway
GO_bp:go_negative_regu...	51	0.13	0.00691	0.116	0.12934	GO_bp:go_negative_regulation_of_cell_substrate_adhesion
GO_bp:go_telencephalon...	13	0.301	0.00806	0.267	0.12956	GO_bp:go_telencephalon_regionalization
GO_bp:go_regulation_of...	105	0.0963	0.0073	0.0853	0.12963	GO_bp:go_regulation_of_myeloid_leukocyte_differentiation
GO_bp:go_eye_morphogen...	134	0.0838	0.00718	0.0743	0.1297	GO_bp:go_eye_morphogenesis
GO_bp:go_positive_regu...	24	0.185	0.00673	0.164	0.12976	GO_bp:go_positive_regulation_of_vascular_endothelial_growth_factor_production
GO_bp:go_nucleoside_tr...	15	0.241	0.00693	0.214	0.13003	GO_bp:go_nucleoside_transport
GO_bp:go_primary_alcoh...	44	0.145	0.00715	0.129	0.13019	GO_bp:go_primary_alcohol_metabolic_process
GO_bp:go_positive_regu...	26	0.188	0.0071	0.167	0.13037	GO_bp:go_positive_regulation_of_neutrophil_migration
GO_bp:go_dna_replicati...	32	0.232	0.00973	0.207	0.13116	GO_bp:go_dna_replication_dependent_nucleosome_organization
GO_bp:go_dna_replicati...	32	0.232	0.00973	0.207	0.13116	GO_bp:go_dna_replication_dependent_nucleosome_assembly
GO_bp:go_cellular_resp...	13	0.306	0.00819	0.273	0.13126	GO_bp:go_cellular_response_to_arsenic_containing_substance
GO_bp:go_pigmentation	80	0.0981	0.0065	0.0876	0.13141	GO_bp:go_pigmentation
GO_bp:go_regulation_of...	38	0.155	0.00709	0.139	0.1317	GO_bp:go_regulation_of_axon_guidance
GO_bp:go_rna_localization	169	0.0694	0.00666	0.062	0.13176	GO_bp:go_rna_localization
GO_bp:go_regulation_of...	149	0.0785	0.00709	0.0703	0.13192	GO_bp:go_regulation_of_muscle_cell_differentiation
GO_bp:go_morphogenesis...	165	0.0739	0.00702	0.0662	0.13203	GO_bp:go_morphogenesis_of_a_branching_structure
GO_bp:go_sensory_perce...	457	0.0638	0.00999	0.0572	0.13247	GO_bp:go_sensory_perception_of_chemical_stimulus
GO_bp:go_deoxyribonucl...	34	0.166	0.00718	0.149	0.13263	GO_bp:go_deoxyribonucleotide_metabolic_process
GO_bp:go_regulation_of...	111	0.0906	0.00706	0.0813	0.13263	GO_bp:go_regulation_of_dendrite_development
GO_bp:go_positive_regu...	30	0.159	0.00644	0.142	0.13285	GO_bp:go_positive_regulation_of_immunoglobulin_production
GO_bp:go_fatty_acid_be...	18	0.196	0.00616	0.176	0.13302	GO_bp:go_fatty_acid_beta_oxidation_using_acyl_coa_dehydrogenase
GO_bp:go_cellular_resp...	111	0.0909	0.00709	0.0822	0.13465	GO_bp:go_cellular_response_to_alcohol
GO_bp:go_glycoprotein_...	338	0.0515	0.00697	0.0466	0.13468	GO_bp:go_glycoprotein_metabolic_process
GO_bp:go_negative_regu...	20	0.199	0.00659	0.18	0.13496	GO_bp:go_negative_regulation_of_cell_junction_assembly
GO_bp:go_negative_regu...	408	0.0461	0.00683	0.0418	0.13501	GO_bp:go_negative_regulation_of_phosphorylation
GO_bp:go_positive_regu...	16	0.257	0.00764	0.233	0.13509	GO_bp:go_positive_regulation_of_nucleotide_catabolic_process
GO_bp:go_regulation_of...	37	0.15	0.00675	0.136	0.13515	GO_bp:go_regulation_of_lymphocyte_migration
GO_bp:go_negative_regu...	26	0.18	0.00681	0.164	0.13541	GO_bp:go_negative_regulation_of_dendrite_development
GO_bp:go_cellular_resp...	51	0.127	0.00673	0.116	0.13595	GO_bp:go_cellular_response_to_ionizing_radiation
GO_bp:go_keratan_sulfa...	28	0.174	0.00683	0.158	0.13614	GO_bp:go_keratan_sulfate_biosynthetic_process
GO_bp:go_establishment...	88	0.102	0.00709	0.0929	0.13616	GO_bp:go_establishment_of_protein_localization_to_plasma_membrane
GO_bp:go_regulation_of...	21	0.206	0.00702	0.188	0.13619	GO_bp:go_regulation_of_respiratory_gaseous_exchange
GO_bp:go_regulation_of...	14	0.248	0.00689	0.227	0.13657	GO_bp:go_regulation_of_inositol_phosphate_biosynthetic_process
GO_bp:go_regulation_of...	494	0.0431	0.00702	0.0394	0.13664	GO_bp:go_regulation_of_system_process
GO_bp:go_cardiac_muscl...	138	0.082	0.00713	0.075	0.13721	GO_bp:go_cardiac_muscle_tissue_development
GO_bp:go_bone_development	152	0.0753	0.00687	0.069	0.13738	GO_bp:go_bone_development
GO_bp:go_regulation_of...	10	0.248	0.00583	0.228	0.13778	GO_bp:go_regulation_of_hexokinase_activity
GO_bp:go_positive_regu...	61	0.112	0.00651	0.103	0.13782	GO_bp:go_positive_regulation_of_production_of_molecular_mediator_of_immune_response
GO_bp:go_dorsal_ventra...	20	0.204	0.00677	0.187	0.13805	GO_bp:go_dorsal_ventral_axis_specification
GO_bp:go_monocyte_chem...	38	0.175	0.00798	0.16	0.13813	GO_bp:go_monocyte_chemotaxis
GO_bp:go_heart_formation	12	0.253	0.00652	0.233	0.13847	GO_bp:go_heart_formation
GO_bp:go_regulation_of...	295	0.053	0.0067	0.0488	0.13879	GO_bp:go_regulation_of_protein_targeting
GO_bp:go_regulation_of...	916	0.0303	0.00663	0.028	0.1394	GO_bp:go_regulation_of_cell_cycle
GO_bp:go_regulation_of...	22	0.218	0.00758	0.201	0.13966	GO_bp:go_regulation_of_camp_mediated_signaling
GO_bp:go_positive_regu...	11	0.287	0.00706	0.265	0.13989	GO_bp:go_positive_regulation_of_dna_dependent_dna_replication
GO_bp:go_protein_import	149	0.0731	0.00659	0.0677	0.14035	GO_bp:go_protein_import
GO_bp:go_positive_regu...	30	0.169	0.00685	0.156	0.14055	GO_bp:go_positive_regulation_of_smooth_muscle_contraction
GO_bp:go_positive_regu...	29	0.177	0.00707	0.164	0.14066	GO_bp:go_positive_regulation_of_viral_genome_replication
GO_bp:go_regulation_of...	263	0.057	0.00681	0.0529	0.14071	GO_bp:go_regulation_of_cell_division
GO_bp:go_olfactory_bul...	14	0.254	0.00704	0.236	0.14097	GO_bp:go_olfactory_bulb_interneuron_differentiation
GO_bp:go_regulation_of...	23	0.168	0.00599	0.157	0.14111	GO_bp:go_regulation_of_translational_elongation
GO_bp:go_regulation_of...	27	0.183	0.00704	0.17	0.14127	GO_bp:go_regulation_of_dna_damage_response_signal_transduction_by_p53_class_mediator
GO_bp:go_positive_regu...	11	0.281	0.00691	0.262	0.14186	GO_bp:go_positive_regulation_of_myeloid_leukocyte_cytokine_production_involved_in_immune_response
GO_bp:go_mitochondrial...	14	0.233	0.00648	0.218	0.14256	GO_bp:go_mitochondrial_dna_metabolic_process
GO_bp:go_regulation_of...	15	0.199	0.00571	0.186	0.14266	GO_bp:go_regulation_of_exit_from_mitosis
GO_bp:go_negative_regu...	36	0.148	0.00658	0.139	0.14317	GO_bp:go_negative_regulation_of_smooth_muscle_cell_proliferation
GO_bp:go_regulation_of...	200	0.0642	0.0067	0.0603	0.14375	GO_bp:go_regulation_of_peptide_secretion
GO_bp:go_dna_geometric...	74	0.094	0.00599	0.0884	0.14382	GO_bp:go_dna_geometric_change
GO_bp:go_lung_cell_dif...	25	0.198	0.00734	0.186	0.14396	GO_bp:go_lung_cell_differentiation
GO_bp:go_negative_regu...	24	0.184	0.0067	0.174	0.1441	GO_bp:go_negative_regulation_of_signal_transduction_by_p53_class_mediator
GO_bp:go_regulation_of...	320	0.0506	0.00666	0.0476	0.14427	GO_bp:go_regulation_of_cell_morphogenesis_involved_in_differentiation
GO_bp:go_ovulation	18	0.21	0.00661	0.198	0.14473	GO_bp:go_ovulation
GO_bp:go_positive_regu...	30	0.157	0.00639	0.148	0.14479	GO_bp:go_positive_regulation_of_vasodilation
GO_bp:go_regulation_of...	722	0.0342	0.00668	0.0323	0.14486	GO_bp:go_regulation_of_nervous_system_development
GO_bp:go_amelogenesis	19	0.214	0.00694	0.203	0.14486	GO_bp:go_amelogenesis
GO_bp:go_positive_regu...	861	0.0315	0.0067	0.0298	0.14492	GO_bp:go_positive_regulation_of_hydrolase_activity
GO_bp:go_lactate_trans...	12	0.237	0.00608	0.224	0.14524	GO_bp:go_lactate_transport
GO_bp:go_lactate_trans...	12	0.237	0.00608	0.224	0.14524	GO_bp:go_lactate_transmembrane_transport
GO_bp:go_regulation_of...	9	0.291	0.00648	0.276	0.14534	GO_bp:go_regulation_of_defense_response_to_bacterium
GO_bp:go_substrate_ind...	12	0.264	0.00679	0.25	0.14542	GO_bp:go_substrate_independent_telencephalic_tangential_interneuron_migration
GO_bp:go_substrate_ind...	12	0.264	0.00679	0.25	0.14542	GO_bp:go_substrate_independent_telencephalic_tangential_migration
GO_bp:go_regulation_of...	66	0.117	0.00706	0.111	0.14554	GO_bp:go_regulation_of_multicellular_organism_growth
GO_bp:go_positive_regu...	30	0.165	0.0067	0.156	0.14572	GO_bp:go_positive_regulation_of_bmp_signaling_pathway
GO_bp:go_cellular_resp...	72	0.106	0.00664	0.1	0.14589	GO_bp:go_cellular_response_to_carbohydrate_stimulus
GO_bp:go_myoblast_diff...	37	0.15	0.00675	0.142	0.14639	GO_bp:go_myoblast_differentiation
GO_bp:go_response_to_a...	16	0.221	0.00655	0.21	0.14669	GO_bp:go_response_to_angiotensin
GO_bp:go_regulation_of...	367	0.0452	0.00637	0.0431	0.14703	GO_bp:go_regulation_of_intracellular_protein_transport
GO_bp:go_mrna_transcri...	20	0.188	0.00623	0.179	0.14706	GO_bp:go_mrna_transcription
GO_bp:go_regulation_of...	208	0.06	0.00639	0.0573	0.14762	GO_bp:go_regulation_of_protein_stability
GO_bp:go_artery_develo...	75	0.103	0.00661	0.0984	0.1477	GO_bp:go_artery_development
GO_bp:go_response_to_t...	160	0.0656	0.00614	0.0628	0.14778	GO_bp:go_response_to_topologically_incorrect_protein
GO_bp:go_regulation_of...	136	0.0741	0.00639	0.0708	0.14782	GO_bp:go_regulation_of_synaptic_plasticity
GO_bp:go_regulation_of...	12	0.231	0.00593	0.221	0.14815	GO_bp:go_regulation_of_macrophage_cytokine_production
GO_bp:go_positive_regu...	29	0.169	0.00674	0.162	0.14838	GO_bp:go_positive_regulation_of_cardiac_muscle_tissue_development
GO_bp:go_regulation_of...	604	0.0358	0.00642	0.0344	0.14877	GO_bp:go_regulation_of_cell_adhesion
GO_bp:go_glutamine_fam...	23	0.171	0.0061	0.165	0.14887	GO_bp:go_glutamine_family_amino_acid_catabolic_process
GO_bp:go_regulation_of...	80	0.102	0.00674	0.0978	0.14898	GO_bp:go_regulation_of_fibroblast_proliferation
GO_bp:go_urate_metabol...	12	0.254	0.00654	0.246	0.15053	GO_bp:go_urate_metabolic_process
GO_bp:go_renal_system_...	17	0.225	0.00688	0.217	0.15055	GO_bp:go_renal_system_process_involved_in_regulation_of_blood_volume
GO_bp:go_neuron_cell_c...	13	0.265	0.0071	0.257	0.15062	GO_bp:go_neuron_cell_cell_adhesion
GO_bp:go_organonitroge...	326	0.0462	0.00614	0.0447	0.15071	GO_bp:go_organonitrogen_compound_catabolic_process
GO_bp:go_positive_regu...	12	0.243	0.00625	0.235	0.15073	GO_bp:go_positive_regulation_by_host_of_viral_transcription
GO_bp:go_protein_local...	534	0.0373	0.00631	0.0361	0.15078	GO_bp:go_protein_localization_to_organelle
GO_bp:go_endocytic_rec...	25	0.182	0.00677	0.177	0.15088	GO_bp:go_endocytic_recycling
GO_bp:go_negative_regu...	16	0.24	0.00712	0.233	0.1511	GO_bp:go_negative_regulation_of_kidney_development
GO_bp:go_positive_regu...	11	0.294	0.00723	0.285	0.15161	GO_bp:go_positive_regulation_of_thymocyte_aggregation
GO_bp:go_positive_regu...	11	0.294	0.00723	0.285	0.15161	GO_bp:go_positive_regulation_of_t_cell_differentiation_in_thymus
GO_bp:go_cellular_resp...	209	0.0594	0.00634	0.0579	0.15244	GO_bp:go_cellular_response_to_steroid_hormone_stimulus
GO_bp:go_nik_nf_kappab...	82	0.0917	0.00615	0.0895	0.1526	GO_bp:go_nik_nf_kappab_signaling
GO_bp:go_morphogenesis...	390	0.0444	0.00644	0.0433	0.15261	GO_bp:go_morphogenesis_of_an_epithelium
GO_bp:go_negative_regu...	252	0.0548	0.00641	0.0535	0.1528	GO_bp:go_negative_regulation_of_nervous_system_development
GO_bp:go_positive_regu...	43	0.136	0.00659	0.132	0.15289	GO_bp:go_positive_regulation_of_muscle_contraction
GO_bp:go_positive_regu...	127	0.0758	0.00632	0.0741	0.15319	GO_bp:go_positive_regulation_of_cell_division
GO_bp:go_embryonic_eye...	33	0.147	0.00627	0.144	0.15353	GO_bp:go_embryonic_eye_morphogenesis
GO_bp:go_regulation_of...	36	0.144	0.0064	0.141	0.15365	GO_bp:go_regulation_of_renal_system_process
GO_bp:go_ameboidal_typ...	150	0.0701	0.00635	0.0688	0.15408	GO_bp:go_ameboidal_type_cell_migration
GO_bp:go_pyrimidine_co...	30	0.159	0.00645	0.156	0.15425	GO_bp:go_pyrimidine_containing_compound_catabolic_process
GO_bp:go_regulation_of...	325	0.0479	0.00635	0.0471	0.15474	GO_bp:go_regulation_of_dna_metabolic_process
GO_bp:go_regulation_of...	461	0.0394	0.0062	0.0389	0.15519	GO_bp:go_regulation_of_cytoplasmic_transport
GO_bp:go_copper_ion_tr...	18	0.198	0.00624	0.195	0.15528	GO_bp:go_copper_ion_transport
GO_bp:go_positive_regu...	13	0.223	0.00596	0.22	0.15536	GO_bp:go_positive_regulation_of_gluconeogenesis
GO_bp:go_response_to_a...	27	0.166	0.00639	0.164	0.15561	GO_bp:go_response_to_arsenic_containing_substance
GO_bp:go_nucleoside_sa...	14	0.206	0.00573	0.204	0.15598	GO_bp:go_nucleoside_salvage
GO_bp:go_antigen_proce...	90	0.0923	0.00648	0.0913	0.15608	GO_bp:go_antigen_processing_and_presentation_of_peptide_or_polysaccharide_antigen_via_mhc_class_ii
GO_bp:go_antigen_proce...	90	0.0923	0.00648	0.0913	0.15608	GO_bp:go_antigen_processing_and_presentation_of_peptide_antigen_via_mhc_class_ii
GO_bp:go_regulation_of...	20	0.207	0.00687	0.205	0.15612	GO_bp:go_regulation_of_retinoic_acid_receptor_signaling_pathway
GO_bp:go_maternal_plac...	31	0.146	0.00603	0.145	0.15638	GO_bp:go_maternal_placenta_development
GO_bp:go_protein_homot...	57	0.111	0.0062	0.11	0.15644	GO_bp:go_protein_homotetramerization
GO_bp:go_cell_substrat...	40	0.142	0.00666	0.141	0.15671	GO_bp:go_cell_substrate_junction_assembly
GO_bp:go_regulation_of...	168	0.0651	0.00624	0.0646	0.15672	GO_bp:go_regulation_of_response_to_extracellular_stimulus
GO_bp:go_regulation_of...	168	0.0651	0.00624	0.0646	0.15672	GO_bp:go_regulation_of_response_to_nutrient_levels
GO_bp:go_response_to_o...	347	0.0443	0.00607	0.044	0.15674	GO_bp:go_response_to_oxidative_stress
GO_bp:go_motile_cilium...	13	0.224	0.006	0.223	0.15705	GO_bp:go_motile_cilium_assembly
GO_bp:go_pancreas_deve...	72	0.103	0.0065	0.103	0.15725	GO_bp:go_pancreas_development
GO_bp:go_protein_modif...	103	0.0849	0.00638	0.0845	0.1573	GO_bp:go_protein_modification_by_small_protein_removal
GO_bp:go_negative_regu...	23	0.173	0.00616	0.172	0.15741	GO_bp:go_negative_regulation_of_calcium_ion_import
GO_bp:go_phagocytosis_...	15	0.248	0.00712	0.247	0.15752	GO_bp:go_phagocytosis_recognition
GO_bp:go_white_fat_cel...	13	0.232	0.00622	0.232	0.15778	GO_bp:go_white_fat_cell_differentiation
GO_bp:go_positive_regu...	457	0.0399	0.00626	0.0398	0.15784	GO_bp:go_positive_regulation_of_cell_development
GO_bp:go_smoothened_si...	70	0.0994	0.00616	0.0992	0.15799	GO_bp:go_smoothened_signaling_pathway
GO_bp:go_axoneme_assembly	43	0.13	0.00633	0.13	0.15875	GO_bp:go_axoneme_assembly
GO_bp:go_aspartate_fam...	18	0.198	0.00622	0.198	0.1594	GO_bp:go_aspartate_family_amino_acid_catabolic_process
GO_bp:go_regulation_of...	178	0.0652	0.00643	0.0654	0.15941	GO_bp:go_regulation_of_myeloid_cell_differentiation
GO_bp:go_response_to_s...	14	0.196	0.00544	0.197	0.15947	GO_bp:go_response_to_stimulus_involved_in_regulation_of_muscle_adaptation
GO_bp:go_pallium_devel...	146	0.0701	0.00627	0.0705	0.15996	GO_bp:go_pallium_development
GO_bp:go_carbohydrate_...	46	0.121	0.00611	0.122	0.16029	GO_bp:go_carbohydrate_derivative_transport
GO_bp:go_regulation_of...	58	0.113	0.00638	0.114	0.16056	GO_bp:go_regulation_of_glial_cell_differentiation
GO_bp:go_positive_regu...	91	0.0901	0.00636	0.0909	0.16103	GO_bp:go_positive_regulation_of_viral_process
GO_bp:go_cerebral_cort...	18	0.199	0.00627	0.201	0.16112	GO_bp:go_cerebral_cortex_radial_glia_guided_migration
GO_bp:go_telencephalon...	18	0.199	0.00627	0.201	0.16112	GO_bp:go_telencephalon_glial_cell_migration
GO_bp:go_mitochondrial...	173	0.0591	0.00574	0.0597	0.16131	GO_bp:go_mitochondrial_transport
GO_bp:go_negative_regu...	24	0.16	0.00581	0.162	0.16136	GO_bp:go_negative_regulation_of_amine_transport
GO_bp:go_response_to_uv_b	17	0.204	0.00623	0.206	0.16138	GO_bp:go_response_to_uv_b
GO_bp:go_forebrain_reg...	25	0.169	0.00626	0.171	0.1615	GO_bp:go_forebrain_regionalization
GO_bp:go_regulation_of...	54	0.118	0.00645	0.12	0.1615	GO_bp:go_regulation_of_mitochondrial_membrane_potential
GO_bp:go_negative_regu...	63	0.103	0.00606	0.104	0.16151	GO_bp:go_negative_regulation_of_nucleotide_metabolic_process
GO_bp:go_regulation_of...	29	0.148	0.00593	0.151	0.1625	GO_bp:go_regulation_of_synaptic_transmission_gabaergic
GO_bp:go_positive_regu...	11	0.372	0.00916	0.378	0.16264	GO_bp:go_positive_regulation_of_camp_mediated_signaling
GO_bp:go_t_cell_differ...	117	0.0751	0.00601	0.0763	0.16267	GO_bp:go_t_cell_differentiation
GO_bp:go_regulation_of...	17	0.194	0.00593	0.197	0.16271	GO_bp:go_regulation_of_platelet_aggregation
GO_bp:go_regulation_of...	14	0.238	0.0066	0.242	0.16289	GO_bp:go_regulation_of_microvillus_organization
GO_bp:go_response_to_x...	29	0.134	0.00537	0.137	0.16296	GO_bp:go_response_to_x_ray
GO_bp:go_regulation_of...	270	0.0503	0.00609	0.0513	0.16325	GO_bp:go_regulation_of_protein_modification_by_small_protein_conjugation_or_removal
GO_bp:go_cellular_resp...	119	0.0732	0.00591	0.0747	0.16348	GO_bp:go_cellular_response_to_topologically_incorrect_protein
GO_bp:go_camera_type_e...	99	0.0847	0.00624	0.0865	0.16351	GO_bp:go_camera_type_eye_morphogenesis
GO_bp:go_neuron_projec...	31	0.149	0.00616	0.152	0.16362	GO_bp:go_neuron_projection_regeneration
GO_bp:go_response_to_h...	11	0.262	0.00644	0.267	0.16362	GO_bp:go_response_to_histamine
GO_bp:go_regulation_of...	17	0.207	0.00632	0.211	0.16388	GO_bp:go_regulation_of_collateral_sprouting
GO_bp:go_positive_regu...	28	0.168	0.00658	0.171	0.1639	GO_bp:go_positive_regulation_of_tor_signaling
GO_bp:go_regulation_of...	57	0.116	0.00649	0.119	0.16456	GO_bp:go_regulation_of_monooxygenase_activity
GO_bp:go_intracellular...	20	0.201	0.00668	0.207	0.165	GO_bp:go_intracellular_lipid_transport
GO_bp:go_cellular_resp...	453	0.0387	0.00603	0.0397	0.16507	GO_bp:go_cellular_response_to_organic_cyclic_compound
GO_bp:go_cytokine_medi...	428	0.0425	0.00646	0.0437	0.16516	GO_bp:go_cytokine_mediated_signaling_pathway
GO_bp:go_positive_regu...	67	0.0998	0.00605	0.103	0.16548	GO_bp:go_positive_regulation_of_type_i_interferon_production
GO_bp:go_defense_respo...	38	0.123	0.00562	0.127	0.16586	GO_bp:go_defense_response_to_fungus
GO_bp:go_protein_autou...	47	0.118	0.00598	0.121	0.16608	GO_bp:go_protein_autoubiquitination
GO_bp:go_mrna_transcri...	14	0.19	0.00528	0.196	0.16621	GO_bp:go_mrna_transcription_from_rna_polymerase_ii_promoter
GO_bp:go_muscle_hypert...	27	0.178	0.00687	0.185	0.16713	GO_bp:go_muscle_hypertrophy
GO_bp:go_response_to_t...	35	0.154	0.00676	0.16	0.16763	GO_bp:go_response_to_testosterone
GO_bp:go_positive_regu...	10	0.299	0.00703	0.311	0.16828	GO_bp:go_positive_regulation_of_receptor_biosynthetic_process
GO_bp:go_rrna_transcri...	18	0.155	0.00487	0.161	0.16838	GO_bp:go_rrna_transcription
GO_bp:go_cellular_resp...	13	0.233	0.00624	0.243	0.16856	GO_bp:go_cellular_response_to_lipoprotein_particle_stimulus
GO_bp:go_positive_regu...	25	0.149	0.00551	0.155	0.16862	GO_bp:go_positive_regulation_of_chromosome_segregation
GO_bp:go_ketone_body_m...	11	0.233	0.00574	0.243	0.16868	GO_bp:go_ketone_body_metabolic_process
GO_bp:go_negative_regu...	25	0.16	0.00593	0.167	0.16872	GO_bp:go_negative_regulation_of_lipid_transport
GO_bp:go_cellular_resp...	495	0.0368	0.00599	0.0384	0.16925	GO_bp:go_cellular_response_to_nitrogen_compound
GO_bp:go_negative_regu...	345	0.0441	0.00602	0.0461	0.16941	GO_bp:go_negative_regulation_of_transferase_activity
GO_bp:go_scf_dependent...	23	0.189	0.00674	0.198	0.16948	GO_bp:go_scf_dependent_proteasomal_ubiquitin_dependent_protein_catabolic_process
GO_bp:go_activation_of...	26	0.151	0.00572	0.158	0.1699	GO_bp:go_activation_of_phospholipase_c_activity
GO_bp:go_endoderm_deve...	68	0.0962	0.00588	0.101	0.16997	GO_bp:go_endoderm_development
GO_bp:go_forebrain_neu...	12	0.234	0.00603	0.246	0.17007	GO_bp:go_forebrain_neuron_fate_commitment
GO_bp:go_long_term_memory	27	0.166	0.00639	0.174	0.17046	GO_bp:go_long_term_memory
GO_bp:go_regulation_of...	48	0.121	0.00622	0.127	0.1705	GO_bp:go_regulation_of_cardiac_muscle_tissue_development
GO_bp:go_cellular_amin...	108	0.0744	0.00573	0.0782	0.1706	GO_bp:go_cellular_amino_acid_catabolic_process
GO_bp:go_regulation_of...	60	0.0993	0.0057	0.104	0.17075	GO_bp:go_regulation_of_cytokinesis
GO_bp:go_aspartate_fam...	53	0.104	0.00559	0.109	0.17099	GO_bp:go_aspartate_family_amino_acid_metabolic_process
GO_bp:go_diacylglycero...	12	0.219	0.00562	0.231	0.17159	GO_bp:go_diacylglycerol_metabolic_process
GO_bp:go_endodermal_ce...	39	0.123	0.0057	0.13	0.17167	GO_bp:go_endodermal_cell_differentiation
GO_bp:go_regulation_of...	71	0.0916	0.00572	0.0966	0.17175	GO_bp:go_regulation_of_acute_inflammatory_response
GO_bp:go_regulation_of...	110	0.0814	0.00632	0.0859	0.17184	GO_bp:go_regulation_of_osteoblast_differentiation
GO_bp:go_ire1_mediated...	55	0.105	0.00578	0.111	0.1719	GO_bp:go_ire1_mediated_unfolded_protein_response
GO_bp:go_endocrine_pan...	40	0.135	0.00635	0.143	0.17216	GO_bp:go_endocrine_pancreas_development
GO_bp:go_positive_regu...	13	0.226	0.00604	0.239	0.1722	GO_bp:go_positive_regulation_of_macrophage_differentiation
GO_bp:go_tube_morphoge...	317	0.0453	0.00594	0.048	0.17233	GO_bp:go_tube_morphogenesis
GO_bp:go_regulation_of...	61	0.106	0.00616	0.113	0.17234	GO_bp:go_regulation_of_osteoclast_differentiation
GO_bp:go_negative_regu...	243	0.051	0.00586	0.0541	0.17297	GO_bp:go_negative_regulation_of_kinase_activity
GO_bp:go_negative_regu...	13	0.218	0.00583	0.231	0.1731	GO_bp:go_negative_regulation_of_nucleotide_catabolic_process
GO_bp:go_ammonium_tran...	25	0.178	0.00661	0.19	0.17372	GO_bp:go_ammonium_transmembrane_transport
GO_bp:go_development_o...	196	0.0573	0.00592	0.061	0.17376	GO_bp:go_development_of_primary_sexual_characteristics
GO_bp:go_apoptotic_pro...	21	0.16	0.00545	0.171	0.17389	GO_bp:go_apoptotic_process_involved_in_development
GO_bp:go_organ_maturation	18	0.2	0.00629	0.214	0.17482	GO_bp:go_organ_maturation
GO_bp:go_biological_ad...	981	0.027	0.00611	0.0289	0.17511	GO_bp:go_biological_adhesion
GO_bp:go_response_to_e...	426	0.0387	0.00586	0.0415	0.17536	GO_bp:go_response_to_extracellular_stimulus
GO_bp:go_oocyte_matura...	18	0.162	0.00509	0.173	0.17583	GO_bp:go_oocyte_maturation
GO_bp:go_cd4_positive_...	10	0.257	0.00604	0.277	0.17635	GO_bp:go_cd4_positive_or_cd8_positive_alpha_beta_t_cell_lineage_commitment
GO_bp:go_hormone_media...	152	0.0643	0.00586	0.0693	0.1767	GO_bp:go_hormone_mediated_signaling_pathway
GO_bp:go_response_to_m...	16	0.199	0.00591	0.215	0.17672	GO_bp:go_response_to_mercury_ion
GO_bp:go_monocyte_diff...	15	0.225	0.00646	0.242	0.17676	GO_bp:go_monocyte_differentiation
GO_bp:go_ventricular_c...	45	0.122	0.00608	0.132	0.17683	GO_bp:go_ventricular_cardiac_muscle_tissue_development
GO_bp:go_lymph_node_de...	17	0.181	0.00553	0.195	0.17686	GO_bp:go_lymph_node_development
GO_bp:go_regulation_of...	60	0.0989	0.00568	0.107	0.17692	GO_bp:go_regulation_of_smooth_muscle_contraction
GO_bp:go_apoptotic_dna...	15	0.212	0.00609	0.229	0.17698	GO_bp:go_apoptotic_dna_fragmentation
GO_bp:go_negative_regu...	14	0.221	0.00613	0.239	0.17728	GO_bp:go_negative_regulation_of_dna_dependent_dna_replication
GO_bp:go_negative_regu...	25	0.16	0.00594	0.173	0.17746	GO_bp:go_negative_regulation_of_osteoclast_differentiation
GO_bp:go_humoral_immun...	35	0.146	0.0064	0.158	0.1776	GO_bp:go_humoral_immune_response_mediated_by_circulating_immunoglobulin
GO_bp:go_regulation_of...	64	0.0982	0.00582	0.106	0.17761	GO_bp:go_regulation_of_tor_signaling
GO_bp:go_negative_regu...	526	0.0342	0.00574	0.037	0.17787	GO_bp:go_negative_regulation_of_phosphorus_metabolic_process
GO_bp:go_negative_regu...	526	0.0342	0.00574	0.037	0.17787	GO_bp:go_negative_regulation_of_phosphate_metabolic_process
GO_bp:go_negative_regu...	51	0.11	0.00582	0.119	0.17818	GO_bp:go_negative_regulation_of_dna_replication
GO_bp:go_positive_regu...	44	0.118	0.00579	0.128	0.17852	GO_bp:go_positive_regulation_of_receptor_activity
GO_bp:go_hippocampus_d...	68	0.0951	0.00581	0.103	0.17892	GO_bp:go_hippocampus_development
GO_bp:go_actin_nucleation	21	0.192	0.00654	0.209	0.17928	GO_bp:go_actin_nucleation
GO_bp:go_central_nervo...	65	0.101	0.00604	0.11	0.18005	GO_bp:go_central_nervous_system_neuron_development
GO_bp:go_extrinsic_apo...	36	0.126	0.0056	0.138	0.18028	GO_bp:go_extrinsic_apoptotic_signaling_pathway_via_death_domain_receptors
GO_bp:go_positive_regu...	967	0.0255	0.00572	0.0279	0.18062	GO_bp:go_positive_regulation_of_transcription_from_rna_polymerase_ii_promoter
GO_bp:go_positive_regu...	36	0.135	0.00602	0.148	0.18094	GO_bp:go_positive_regulation_of_biomineral_tissue_development
GO_bp:go_dna_dealkylation	18	0.195	0.00615	0.214	0.18096	GO_bp:go_dna_dealkylation
GO_bp:go_regulation_of...	12	0.215	0.00553	0.236	0.18102	GO_bp:go_regulation_of_nucleobase_containing_compound_transport
GO_bp:go_regulation_of...	19	0.161	0.00519	0.176	0.18113	GO_bp:go_regulation_of_water_loss_via_skin
GO_bp:go_negative_regu...	12	0.2	0.00515	0.22	0.18141	GO_bp:go_negative_regulation_of_keratinocyte_proliferation
GO_bp:go_regulation_of...	38	0.127	0.00579	0.139	0.1815	GO_bp:go_regulation_of_b_cell_mediated_immunity
GO_bp:go_odontogenesis...	73	0.0917	0.0058	0.101	0.18164	GO_bp:go_odontogenesis_of_dentin_containing_tooth
GO_bp:go_embryonic_hin...	28	0.157	0.00616	0.173	0.1817	GO_bp:go_embryonic_hindlimb_morphogenesis
GO_bp:go_positive_regu...	1472	0.0206	0.00561	0.0226	0.18183	GO_bp:go_positive_regulation_of_cell_communication
GO_bp:go_cell_cell_rec...	59	0.089	0.00507	0.0982	0.18221	GO_bp:go_cell_cell_recognition
GO_bp:go_negative_regu...	15	0.207	0.00595	0.228	0.18228	GO_bp:go_negative_regulation_of_telomerase_activity
GO_bp:go_activation_of...	17	0.208	0.00636	0.229	0.18228	GO_bp:go_activation_of_protein_kinase_a_activity
GO_bp:go_regulation_of...	37	0.126	0.00567	0.139	0.18234	GO_bp:go_regulation_of_vacuole_organization
GO_bp:go_keratan_sulfa...	33	0.134	0.0057	0.148	0.18305	GO_bp:go_keratan_sulfate_metabolic_process
GO_bp:go_regulation_of...	34	0.134	0.0058	0.149	0.18315	GO_bp:go_regulation_of_nucleotide_catabolic_process
GO_bp:go_rhodopsin_med...	13	0.188	0.00503	0.209	0.18353	GO_bp:go_rhodopsin_mediated_signaling_pathway
GO_bp:go_sensory_organ...	236	0.0517	0.00586	0.0573	0.18359	GO_bp:go_sensory_organ_morphogenesis
GO_bp:go_g_protein_cou...	10	0.308	0.00722	0.342	0.18437	GO_bp:go_g_protein_coupled_purinergic_nucleotide_receptor_signaling_pathway
GO_bp:go_regulation_of...	27	0.132	0.00507	0.147	0.18515	GO_bp:go_regulation_of_excretion
GO_bp:go_pentose_phosp...	13	0.191	0.0051	0.214	0.18645	GO_bp:go_pentose_phosphate_shunt
GO_bp:go_cellular_resp...	40	0.125	0.00584	0.14	0.18668	GO_bp:go_cellular_response_to_estrogen_stimulus
GO_bp:go_lipoprotein_b...	78	0.0846	0.00554	0.0951	0.18678	GO_bp:go_lipoprotein_biosynthetic_process
GO_bp:go_cellular_resp...	57	0.0958	0.00536	0.108	0.18703	GO_bp:go_cellular_response_to_corticosteroid_stimulus
GO_bp:go_mannosylation	33	0.124	0.00527	0.139	0.18724	GO_bp:go_mannosylation
GO_bp:go_post_embryoni...	11	0.219	0.0054	0.247	0.18728	GO_bp:go_post_embryonic_morphogenesis
GO_bp:go_regulation_of...	32	0.117	0.00493	0.132	0.18768	GO_bp:go_regulation_of_intrinsic_apoptotic_signaling_pathway_in_response_to_dna_damage
GO_bp:go_negative_regu...	79	0.0855	0.00563	0.0964	0.18775	GO_bp:go_negative_regulation_of_developmental_growth
GO_bp:go_prostate_glan...	11	0.239	0.0059	0.27	0.18797	GO_bp:go_prostate_gland_growth
GO_bp:go_er_to_golgi_v...	161	0.0567	0.00532	0.0642	0.18869	GO_bp:go_er_to_golgi_vesicle_mediated_transport
GO_bp:go_carboxylic_ac...	256	0.0454	0.00535	0.0514	0.1888	GO_bp:go_carboxylic_acid_biosynthetic_process
GO_bp:go_organic_acid_...	256	0.0454	0.00535	0.0514	0.1888	GO_bp:go_organic_acid_biosynthetic_process
GO_bp:go_regulation_of...	251	0.0474	0.00553	0.0538	0.18934	GO_bp:go_regulation_of_hormone_secretion
GO_bp:go_forebrain_mor...	14	0.193	0.00535	0.219	0.18935	GO_bp:go_forebrain_morphogenesis
GO_bp:go_oligodendrocy...	57	0.0955	0.00535	0.109	0.18937	GO_bp:go_oligodendrocyte_differentiation
GO_bp:go_cellular_resp...	12	0.253	0.0065	0.287	0.18949	GO_bp:go_cellular_response_to_thyroid_hormone_stimulus
GO_bp:go_response_to_e...	228	0.0465	0.00518	0.0528	0.18953	GO_bp:go_response_to_endoplasmic_reticulum_stress
GO_bp:go_ventricular_t...	11	0.242	0.00595	0.275	0.18988	GO_bp:go_ventricular_trabecula_myocardium_morphogenesis
GO_bp:go_transcription...	11	0.216	0.00531	0.246	0.19056	GO_bp:go_transcription_from_mitochondrial_promoter
GO_bp:go_negative_regu...	18	0.164	0.00516	0.187	0.19111	GO_bp:go_negative_regulation_of_calcium_ion_transport_into_cytosol
GO_bp:go_negative_regu...	195	0.0519	0.00535	0.0594	0.19125	GO_bp:go_negative_regulation_of_catabolic_process
GO_bp:go_organic_acid_...	96	0.0753	0.00546	0.0864	0.19157	GO_bp:go_organic_acid_transmembrane_transport
GO_bp:go_retinal_metab...	12	0.189	0.00486	0.218	0.19246	GO_bp:go_retinal_metabolic_process
GO_bp:go_dopaminergic_...	27	0.145	0.00559	0.167	0.19254	GO_bp:go_dopaminergic_neuron_differentiation
GO_bp:go_positive_regu...	10	0.248	0.00582	0.286	0.19271	GO_bp:go_positive_regulation_of_neuron_migration
GO_bp:go_phosphorylation	1175	0.0217	0.00533	0.025	0.19319	GO_bp:go_phosphorylation
GO_bp:go_negative_t_ce...	13	0.199	0.00531	0.229	0.19337	GO_bp:go_negative_t_cell_selection
GO_bp:go_ion_transport	1197	0.022	0.00546	0.0254	0.19341	GO_bp:go_ion_transport
GO_bp:go_positive_regu...	221	0.0496	0.00544	0.0573	0.19342	GO_bp:go_positive_regulation_of_neuron_projection_development
GO_bp:go_nad_metabolic...	51	0.105	0.00558	0.122	0.19362	GO_bp:go_nad_metabolic_process
GO_bp:go_negative_regu...	104	0.0712	0.00537	0.0824	0.19397	GO_bp:go_negative_regulation_of_dna_metabolic_process
GO_bp:go_positive_regu...	26	0.138	0.00523	0.16	0.19403	GO_bp:go_positive_regulation_of_behavior
GO_bp:go_cellular_resp...	14	0.179	0.00498	0.208	0.19469	GO_bp:go_cellular_response_to_electrical_stimulus
GO_bp:go_nucleotide_ex...	21	0.152	0.00518	0.177	0.19487	GO_bp:go_nucleotide_excision_repair_dna_damage_recognition
GO_bp:go_negative_regu...	110	0.0684	0.00531	0.0795	0.19497	GO_bp:go_negative_regulation_of_cell_morphogenesis_involved_in_differentiation
GO_bp:go_positive_regu...	89	0.0806	0.00563	0.0938	0.19512	GO_bp:go_positive_regulation_of_blood_circulation
GO_bp:go_regulation_of...	18	0.19	0.00597	0.221	0.19521	GO_bp:go_regulation_of_alpha_amino_3_hydroxy_5_methyl_4_isoxazole_propionate_selective_glutamate_receptor_activity
GO_bp:go_blood_coagula...	22	0.154	0.00537	0.18	0.19527	GO_bp:go_blood_coagulation_fibrin_clot_formation
GO_bp:go_protein_local...	147	0.0611	0.00547	0.0712	0.19541	GO_bp:go_protein_localization_to_cell_periphery
GO_bp:go_peptide_hormo...	30	0.133	0.00539	0.155	0.19563	GO_bp:go_peptide_hormone_processing
GO_bp:go_positive_regu...	168	0.0553	0.0053	0.0648	0.1968	GO_bp:go_positive_regulation_of_i_kappab_kinase_nf_kappab_signaling
GO_bp:go_protein_expor...	30	0.126	0.00514	0.149	0.19737	GO_bp:go_protein_export_from_nucleus
GO_bp:go_methylation	265	0.0421	0.00505	0.0495	0.19773	GO_bp:go_methylation
GO_bp:go_regulation_of...	56	0.103	0.00571	0.121	0.19813	GO_bp:go_regulation_of_myotube_differentiation
GO_bp:go_actin_filamen...	21	0.146	0.00498	0.173	0.19823	GO_bp:go_actin_filament_polymerization
GO_bp:go_positive_regu...	11	0.21	0.00517	0.248	0.19823	GO_bp:go_positive_regulation_of_nfat_protein_import_into_nucleus
GO_bp:go_regulation_of...	73	0.0773	0.00489	0.0912	0.19843	GO_bp:go_regulation_of_dna_repair
GO_bp:go_antigen_proce...	204	0.053	0.00559	0.0626	0.19863	GO_bp:go_antigen_processing_and_presentation
GO_bp:go_sister_chroma...	104	0.0698	0.00527	0.0825	0.19888	GO_bp:go_sister_chromatid_cohesion
GO_bp:go_pigment_biosy...	42	0.107	0.00515	0.127	0.19907	GO_bp:go_pigment_biosynthetic_process
GO_bp:go_dorsal_ventra...	17	0.15	0.0046	0.178	0.19913	GO_bp:go_dorsal_ventral_neural_tube_patterning
GO_bp:go_protein_tetra...	130	0.066	0.00556	0.0781	0.19926	GO_bp:go_protein_tetramerization
GO_bp:go_positive_regu...	15	0.171	0.00492	0.203	0.19966	GO_bp:go_positive_regulation_of_sequestering_of_calcium_ion
GO_bp:go_signal_transd...	386	0.0353	0.00509	0.0419	0.19971	GO_bp:go_signal_transduction_by_protein_phosphorylation
GO_bp:go_granulocyte_m...	72	0.0948	0.00596	0.113	0.20013	GO_bp:go_granulocyte_migration
GO_bp:go_vesicle_docking	56	0.0869	0.00482	0.103	0.20025	GO_bp:go_vesicle_docking
GO_bp:go_eyelid_develo...	13	0.202	0.00541	0.24	0.20036	GO_bp:go_eyelid_development_in_camera_type_eye
GO_bp:go_epithelial_ce...	89	0.0748	0.00523	0.0893	0.20109	GO_bp:go_epithelial_cell_proliferation
GO_bp:go_phototransduc...	19	0.152	0.00492	0.182	0.20126	GO_bp:go_phototransduction_visible_light
GO_bp:go_response_to_food	18	0.15	0.00472	0.18	0.20177	GO_bp:go_response_to_food
GO_bp:go_prostate_glan...	11	0.251	0.00619	0.301	0.20178	GO_bp:go_prostate_glandular_acinus_development
GO_bp:go_regulation_of...	632	0.0293	0.00537	0.0351	0.2019	GO_bp:go_regulation_of_gtpase_activity
GO_bp:go_regulation_of...	104	0.0678	0.00512	0.0814	0.20232	GO_bp:go_regulation_of_fat_cell_differentiation
GO_bp:go_positive_regu...	131	0.0569	0.00482	0.0683	0.20234	GO_bp:go_positive_regulation_of_vasculature_development
GO_bp:go_regulation_of...	29	0.12	0.00479	0.144	0.20241	GO_bp:go_regulation_of_protein_insertion_into_mitochondrial_membrane_involved_in_apoptotic_signaling_pathway
GO_bp:go_positive_regu...	29	0.12	0.00479	0.144	0.20241	GO_bp:go_positive_regulation_of_protein_insertion_into_mitochondrial_membrane_involved_in_apoptotic_signaling_pathway
GO_bp:go_pyrimidine_de...	16	0.178	0.00529	0.214	0.20253	GO_bp:go_pyrimidine_deoxyribonucleotide_metabolic_process
GO_bp:go_visual_behavior	48	0.104	0.00533	0.125	0.20261	GO_bp:go_visual_behavior
GO_bp:go_regulation_of...	59	0.09	0.00513	0.108	0.20265	GO_bp:go_regulation_of_mrna_splicing_via_spliceosome
GO_bp:go_organ_formation	34	0.119	0.00517	0.144	0.20284	GO_bp:go_organ_formation
GO_bp:go_polysaccharid...	21	0.164	0.00557	0.197	0.20287	GO_bp:go_polysaccharide_catabolic_process
GO_bp:go_regulation_of...	69	0.0849	0.00522	0.102	0.20302	GO_bp:go_regulation_of_biomineral_tissue_development
GO_bp:go_regulation_of...	24	0.133	0.00483	0.16	0.2031	GO_bp:go_regulation_of_t_cell_migration
GO_bp:go_regulation_of...	29	0.135	0.0054	0.163	0.20358	GO_bp:go_regulation_of_cgmp_metabolic_process
GO_bp:go_prostate_glan...	41	0.116	0.0055	0.14	0.20378	GO_bp:go_prostate_gland_development
GO_bp:go_regulation_of...	32	0.124	0.00521	0.15	0.20413	GO_bp:go_regulation_of_t_cell_apoptotic_process
GO_bp:go_cerebral_cort...	11	0.22	0.00543	0.267	0.20417	GO_bp:go_cerebral_cortex_gabaergic_interneuron_differentiation
GO_bp:go_negative_regu...	291	0.0406	0.0051	0.0492	0.20489	GO_bp:go_negative_regulation_of_cell_development
GO_bp:go_protein_monou...	47	0.0964	0.0049	0.117	0.20544	GO_bp:go_protein_monoubiquitination
GO_bp:go_fructose_meta...	14	0.179	0.00496	0.217	0.20544	GO_bp:go_fructose_metabolic_process
GO_bp:go_negative_regu...	81	0.0808	0.00539	0.0983	0.20552	GO_bp:go_negative_regulation_of_leukocyte_differentiation
GO_bp:go_negative_regu...	17	0.148	0.00453	0.18	0.20595	GO_bp:go_negative_regulation_of_platelet_activation
GO_bp:go_negative_regu...	123	0.0642	0.00527	0.0783	0.20605	GO_bp:go_negative_regulation_of_protein_serine_threonine_kinase_activity
GO_bp:go_positive_regu...	47	0.103	0.00524	0.126	0.20613	GO_bp:go_positive_regulation_of_gliogenesis
GO_bp:go_prostate_glan...	24	0.162	0.00589	0.198	0.20649	GO_bp:go_prostate_gland_morphogenesis
GO_bp:go_positive_regu...	14	0.2	0.00555	0.244	0.20661	GO_bp:go_positive_regulation_of_long_term_synaptic_potentiation
GO_bp:go_regulation_of...	277	0.043	0.00528	0.0527	0.20697	GO_bp:go_regulation_of_developmental_growth
GO_bp:go_protein_exit_...	20	0.172	0.00571	0.211	0.20702	GO_bp:go_protein_exit_from_endoplasmic_reticulum
GO_bp:go_complement_ac...	12	0.206	0.00529	0.252	0.20709	GO_bp:go_complement_activation_alternative_pathway
GO_bp:go_positive_regu...	31	0.131	0.00541	0.161	0.20741	GO_bp:go_positive_regulation_of_fatty_acid_metabolic_process
GO_bp:go_male_sex_diff...	138	0.0588	0.00511	0.0721	0.20742	GO_bp:go_male_sex_differentiation
GO_bp:go_negative_regu...	38	0.119	0.00544	0.146	0.20743	GO_bp:go_negative_regulation_of_g_protein_coupled_receptor_protein_signaling_pathway
GO_bp:go_positive_regu...	15	0.18	0.00518	0.221	0.20746	GO_bp:go_positive_regulation_of_fatty_acid_biosynthetic_process
GO_bp:go_regulation_of...	11	0.201	0.00495	0.247	0.20749	GO_bp:go_regulation_of_acyl_coa_biosynthetic_process
GO_bp:go_t_cell_lineag...	14	0.201	0.00557	0.246	0.20768	GO_bp:go_t_cell_lineage_commitment
GO_bp:go_phosphate_ion...	18	0.174	0.00546	0.213	0.20774	GO_bp:go_phosphate_ion_transport
GO_bp:go_glucose_6_pho...	22	0.138	0.00482	0.17	0.20777	GO_bp:go_glucose_6_phosphate_metabolic_process
GO_bp:go_positive_regu...	181	0.0517	0.00514	0.0635	0.20786	GO_bp:go_positive_regulation_of_dna_metabolic_process
GO_bp:go_fc_epsilon_re...	123	0.0616	0.00506	0.0757	0.20791	GO_bp:go_fc_epsilon_receptor_signaling_pathway
GO_bp:go_cardiac_ventr...	62	0.0896	0.00523	0.11	0.20799	GO_bp:go_cardiac_ventricle_morphogenesis
GO_bp:go_arp2_3_comple...	15	0.195	0.0056	0.24	0.20871	GO_bp:go_arp2_3_complex_mediated_actin_nucleation
GO_bp:go_positive_regu...	15	0.162	0.00465	0.2	0.20909	GO_bp:go_positive_regulation_of_lamellipodium_assembly
GO_bp:go_negative_regu...	53	0.0924	0.00499	0.114	0.20932	GO_bp:go_negative_regulation_of_muscle_cell_differentiation
GO_bp:go_negative_regu...	21	0.155	0.00527	0.192	0.20966	GO_bp:go_negative_regulation_of_translational_initiation
GO_bp:go_histone_h2a_a...	12	0.165	0.00423	0.204	0.20994	GO_bp:go_histone_h2a_acetylation
GO_bp:go_muscle_atrophy	10	0.218	0.00512	0.27	0.20998	GO_bp:go_muscle_atrophy
GO_bp:go_sensory_organ...	484	0.0324	0.00523	0.0402	0.21007	GO_bp:go_sensory_organ_development
GO_bp:go_neuron_fate_c...	67	0.0849	0.00515	0.105	0.21011	GO_bp:go_neuron_fate_commitment
GO_bp:go_positive_regu...	29	0.135	0.00538	0.167	0.2102	GO_bp:go_positive_regulation_of_myotube_differentiation
GO_bp:go_protein_targe...	50	0.0922	0.00484	0.115	0.21029	GO_bp:go_protein_targeting_to_mitochondrion
GO_bp:go_positive_regu...	12	0.174	0.00448	0.217	0.21045	GO_bp:go_positive_regulation_of_bone_resorption
GO_bp:go_positive_regu...	12	0.174	0.00448	0.217	0.21045	GO_bp:go_positive_regulation_of_bone_remodeling
GO_bp:go_regulation_of...	36	0.109	0.00487	0.136	0.21047	GO_bp:go_regulation_of_sensory_perception
GO_bp:go_regulation_of...	36	0.109	0.00487	0.136	0.21047	GO_bp:go_regulation_of_sensory_perception_of_pain
GO_bp:go_cell_junction...	179	0.0496	0.0049	0.0617	0.21091	GO_bp:go_cell_junction_organization
GO_bp:go_cellular_alde...	83	0.0698	0.00471	0.087	0.21111	GO_bp:go_cellular_aldehyde_metabolic_process
GO_bp:go_glucose_homeo...	166	0.0545	0.00519	0.0683	0.21241	GO_bp:go_glucose_homeostasis
GO_bp:go_carbohydrate_...	166	0.0545	0.00519	0.0683	0.21241	GO_bp:go_carbohydrate_homeostasis
GO_bp:go_organic_hydro...	154	0.0559	0.00512	0.07	0.21244	GO_bp:go_organic_hydroxy_compound_transport
GO_bp:go_regulation_of...	142	0.0584	0.00515	0.0732	0.21247	GO_bp:go_regulation_of_jak_stat_cascade
GO_bp:go_regulation_of...	142	0.0584	0.00515	0.0732	0.21247	GO_bp:go_regulation_of_stat_cascade
GO_bp:go_regulation_of...	14	0.158	0.0044	0.199	0.21265	GO_bp:go_regulation_of_oxidative_phosphorylation
GO_bp:go_intestinal_ep...	16	0.164	0.00488	0.206	0.21282	GO_bp:go_intestinal_epithelial_cell_differentiation
GO_bp:go_retrograde_pr...	16	0.18	0.00535	0.226	0.21298	GO_bp:go_retrograde_protein_transport_er_to_cytosol
GO_bp:go_artery_morpho...	51	0.0946	0.00501	0.119	0.2131	GO_bp:go_artery_morphogenesis
GO_bp:go_telomere_loca...	11	0.224	0.00552	0.282	0.21314	GO_bp:go_telomere_localization
GO_bp:go_lipid_homeost...	108	0.0645	0.00496	0.0811	0.21317	GO_bp:go_lipid_homeostasis
GO_bp:go_negative_regu...	27	0.137	0.00528	0.173	0.21378	GO_bp:go_negative_regulation_of_endothelial_cell_apoptotic_process
GO_bp:go_cellular_resp...	82	0.079	0.0053	0.0996	0.21397	GO_bp:go_cellular_response_to_interleukin_1
GO_bp:go_negative_regu...	52	0.0891	0.00476	0.112	0.21419	GO_bp:go_negative_regulation_of_reproductive_process
GO_bp:go_negative_regu...	24	0.124	0.00451	0.157	0.21442	GO_bp:go_negative_regulation_of_steroid_metabolic_process
GO_bp:go_regulation_of...	18	0.16	0.00504	0.203	0.21468	GO_bp:go_regulation_of_cell_maturation
GO_bp:go_apoptotic_mit...	57	0.0848	0.00475	0.107	0.21486	GO_bp:go_apoptotic_mitochondrial_changes
GO_bp:go_protein_adp_r...	20	0.153	0.00506	0.193	0.2149	GO_bp:go_protein_adp_ribosylation
GO_bp:go_negative_regu...	14	0.193	0.00536	0.245	0.21496	GO_bp:go_negative_regulation_of_glucose_import
GO_bp:go_chondrocyte_d...	21	0.154	0.00524	0.195	0.21498	GO_bp:go_chondrocyte_development
GO_bp:go_regulation_of...	49	0.0967	0.00502	0.123	0.21518	GO_bp:go_regulation_of_steroid_biosynthetic_process
GO_bp:go_catabolic_pro...	1678	0.0167	0.00483	0.0212	0.21551	GO_bp:go_catabolic_process
GO_bp:go_terpenoid_met...	99	0.0656	0.00483	0.0833	0.21562	GO_bp:go_terpenoid_metabolic_process
GO_bp:go_negative_regu...	25	0.128	0.00475	0.163	0.21608	GO_bp:go_negative_regulation_of_axon_guidance
GO_bp:go_cellular_resp...	582	0.0292	0.00514	0.0372	0.21628	GO_bp:go_cellular_response_to_cytokine_stimulus
GO_bp:go_positive_regu...	22	0.154	0.00534	0.196	0.21656	GO_bp:go_positive_regulation_of_erythrocyte_differentiation
GO_bp:go_intrinsic_apo...	148	0.0543	0.00488	0.0694	0.21696	GO_bp:go_intrinsic_apoptotic_signaling_pathway
GO_bp:go_regulation_of...	21	0.147	0.00501	0.189	0.21735	GO_bp:go_regulation_of_receptor_biosynthetic_process
GO_bp:go_branching_mor...	129	0.0575	0.00483	0.0736	0.21738	GO_bp:go_branching_morphogenesis_of_an_epithelial_tube
GO_bp:go_organ_regener...	80	0.0702	0.00465	0.0899	0.21752	GO_bp:go_organ_regeneration
GO_bp:go_regulation_of...	120	0.0613	0.00497	0.0785	0.21755	GO_bp:go_regulation_of_g_protein_coupled_receptor_protein_signaling_pathway
GO_bp:go_formation_of_...	17	0.164	0.00501	0.21	0.2177	GO_bp:go_formation_of_translation_preinitiation_complex
GO_bp:go_regulation_of...	1222	0.019	0.00477	0.0244	0.21785	GO_bp:go_regulation_of_cellular_localization
GO_bp:go_cellular_modi...	18	0.14	0.00441	0.18	0.21811	GO_bp:go_cellular_modified_amino_acid_catabolic_process
GO_bp:go_positive_regu...	44	0.0968	0.00476	0.125	0.21843	GO_bp:go_positive_regulation_of_interleukin_8_production
GO_bp:go_cellular_resp...	534	0.0288	0.00486	0.037	0.21848	GO_bp:go_cellular_response_to_hormone_stimulus
GO_bp:go_regulation_of...	163	0.0521	0.00491	0.0671	0.21899	GO_bp:go_regulation_of_cell_size
GO_bp:go_morphogenesis...	42	0.0994	0.00477	0.128	0.21916	GO_bp:go_morphogenesis_of_an_epithelial_sheet
GO_bp:go_intermediate_...	18	0.156	0.0049	0.201	0.21926	GO_bp:go_intermediate_filament_organization
GO_bp:go_semaphorin_pl...	32	0.114	0.00477	0.147	0.21952	GO_bp:go_semaphorin_plexin_signaling_pathway
GO_bp:go_regulation_of...	41	0.0953	0.00452	0.123	0.21968	GO_bp:go_regulation_of_mitophagy
GO_bp:go_icosanoid_met...	89	0.0661	0.00462	0.0855	0.21982	GO_bp:go_icosanoid_metabolic_process
GO_bp:go_fatty_acid_de...	89	0.0661	0.00462	0.0855	0.21982	GO_bp:go_fatty_acid_derivative_metabolic_process
GO_bp:go_response_to_z...	51	0.0907	0.0048	0.117	0.21988	GO_bp:go_response_to_zinc_ion
GO_bp:go_regulation_of...	243	0.0419	0.00481	0.0542	0.21998	GO_bp:go_regulation_of_autophagy
GO_bp:go_maintenance_o...	14	0.144	0.004	0.187	0.21998	GO_bp:go_maintenance_of_protein_location_in_nucleus
GO_bp:go_regulation_of...	45	0.0947	0.00471	0.123	0.22021	GO_bp:go_regulation_of_coenzyme_metabolic_process
GO_bp:go_regulation_of...	45	0.0947	0.00471	0.123	0.22021	GO_bp:go_regulation_of_cofactor_metabolic_process
GO_bp:go_positive_regu...	28	0.127	0.00497	0.164	0.22024	GO_bp:go_positive_regulation_of_release_of_cytochrome_c_from_mitochondria
GO_bp:go_negative_regu...	52	0.0922	0.00493	0.12	0.22035	GO_bp:go_negative_regulation_of_autophagy
GO_bp:go_ovulation_cyc...	85	0.0712	0.00486	0.0924	0.22056	GO_bp:go_ovulation_cycle_process
GO_bp:go_regulation_of...	31	0.113	0.00469	0.148	0.22088	GO_bp:go_regulation_of_microtubule_polymerization
GO_bp:go_negative_regu...	420	0.0318	0.00479	0.0415	0.22128	GO_bp:go_negative_regulation_of_cell_cycle
GO_bp:go_t_cell_selection	35	0.108	0.00474	0.141	0.22177	GO_bp:go_t_cell_selection
GO_bp:go_somatic_cell_...	31	0.121	0.005	0.158	0.22181	GO_bp:go_somatic_cell_dna_recombination
GO_bp:go_somatic_diver...	31	0.121	0.005	0.158	0.22181	GO_bp:go_somatic_diversification_of_immune_receptors_via_germline_recombination_within_a_single_locus
GO_bp:go_vesicle_targe...	75	0.0732	0.0047	0.0958	0.22245	GO_bp:go_vesicle_targeting
GO_bp:go_urogenital_sy...	291	0.0388	0.00487	0.0508	0.22248	GO_bp:go_urogenital_system_development
GO_bp:go_single_fertil...	107	0.0607	0.00465	0.0795	0.22263	GO_bp:go_single_fertilization
GO_bp:go_beta_catenin_...	21	0.128	0.00437	0.168	0.22277	GO_bp:go_beta_catenin_destruction_complex_disassembly
GO_bp:go_negative_regu...	251	0.0404	0.00472	0.053	0.22281	GO_bp:go_negative_regulation_of_locomotion
GO_bp:go_regulation_of...	42	0.0986	0.00474	0.13	0.22335	GO_bp:go_regulation_of_interferon_beta_production
GO_bp:go_regulation_of...	46	0.0911	0.00458	0.12	0.22337	GO_bp:go_regulation_of_nucleoside_metabolic_process
GO_bp:go_regulation_of...	46	0.0911	0.00458	0.12	0.22337	GO_bp:go_regulation_of_atp_metabolic_process
GO_bp:go_regulation_of...	159	0.0512	0.00477	0.0673	0.22365	GO_bp:go_regulation_of_axonogenesis
GO_bp:go_inflammatory_...	437	0.031	0.00476	0.0409	0.224	GO_bp:go_inflammatory_response
GO_bp:go_response_to_p...	32	0.108	0.00455	0.143	0.22402	GO_bp:go_response_to_prostaglandin
GO_bp:go_regulation_of...	51	0.0951	0.00503	0.125	0.22421	GO_bp:go_regulation_of_interleukin_12_production
GO_bp:go_negative_regu...	10	0.187	0.00439	0.247	0.22431	GO_bp:go_negative_regulation_of_glycolytic_process
GO_bp:go_negative_regu...	10	0.187	0.00439	0.247	0.22431	GO_bp:go_negative_regulation_of_coenzyme_metabolic_process
GO_bp:go_negative_regu...	10	0.187	0.00439	0.247	0.22431	GO_bp:go_negative_regulation_of_cofactor_metabolic_process
GO_bp:go_oxidoreductio...	100	0.0639	0.00473	0.0844	0.22449	GO_bp:go_oxidoreduction_coenzyme_metabolic_process
GO_bp:go_regulation_of...	19	0.171	0.00552	0.225	0.22461	GO_bp:go_regulation_of_myoblast_fusion
GO_bp:go_positive_regu...	21	0.131	0.00444	0.173	0.22512	GO_bp:go_positive_regulation_of_circadian_rhythm
GO_bp:go_positive_regu...	12	0.17	0.00437	0.225	0.22525	GO_bp:go_positive_regulation_of_catenin_import_into_nucleus
GO_bp:go_positive_regu...	117	0.0576	0.00461	0.0765	0.22571	GO_bp:go_positive_regulation_of_canonical_wnt_signaling_pathway
GO_bp:go_definitive_he...	16	0.154	0.00456	0.204	0.22577	GO_bp:go_definitive_hemopoiesis
GO_bp:go_positive_regu...	149	0.0513	0.00463	0.0682	0.22578	GO_bp:go_positive_regulation_of_wnt_signaling_pathway
GO_bp:go_vasodilation	25	0.136	0.00505	0.181	0.22606	GO_bp:go_vasodilation
GO_bp:go_plasma_membra...	198	0.0466	0.00485	0.062	0.22608	GO_bp:go_plasma_membrane_organization
GO_bp:go_positive_regu...	166	0.0475	0.00452	0.0632	0.22634	GO_bp:go_positive_regulation_of_apoptotic_signaling_pathway
GO_bp:go_melanin_metab...	13	0.17	0.00455	0.226	0.22635	GO_bp:go_melanin_metabolic_process
GO_bp:go_positive_regu...	554	0.0267	0.0046	0.0356	0.22647	GO_bp:go_positive_regulation_of_organelle_organization
GO_bp:go_positive_regu...	72	0.0769	0.00483	0.102	0.22654	GO_bp:go_positive_regulation_of_transporter_activity
GO_bp:go_regulation_of...	55	0.0874	0.00481	0.117	0.22666	GO_bp:go_regulation_of_extrinsic_apoptotic_signaling_pathway_via_death_domain_receptors
GO_bp:go_antigen_proce...	170	0.0507	0.00489	0.0676	0.22672	GO_bp:go_antigen_processing_and_presentation_of_peptide_antigen
GO_bp:go_ganglioside_m...	26	0.126	0.00476	0.168	0.22703	GO_bp:go_ganglioside_metabolic_process
GO_bp:go_regulation_of...	73	0.0742	0.0047	0.0992	0.22708	GO_bp:go_regulation_of_actin_filament_bundle_assembly
GO_bp:go_positive_regu...	153	0.0511	0.00467	0.0683	0.2274	GO_bp:go_positive_regulation_of_epithelial_cell_proliferation
GO_bp:go_snorna_metabo...	9	0.194	0.00432	0.26	0.22768	GO_bp:go_snorna_metabolic_process
GO_bp:go_negative_regu...	61	0.0802	0.00464	0.107	0.2278	GO_bp:go_negative_regulation_of_cellular_protein_catabolic_process
GO_bp:go_positive_regu...	66	0.078	0.00469	0.105	0.2287	GO_bp:go_positive_regulation_of_interleukin_6_production
GO_bp:go_base_excision...	37	0.101	0.00455	0.136	0.22931	GO_bp:go_base_excision_repair
GO_bp:go_cell_projecti...	252	0.0392	0.00459	0.0529	0.2296	GO_bp:go_cell_projection_assembly
GO_bp:go_quinone_metab...	29	0.116	0.00463	0.157	0.22961	GO_bp:go_quinone_metabolic_process
GO_bp:go_cell_migratio...	13	0.17	0.00455	0.23	0.22969	GO_bp:go_cell_migration_in_hindbrain
GO_bp:go_protein_local...	28	0.112	0.0044	0.152	0.22973	GO_bp:go_protein_localization_to_cytoskeleton
GO_bp:go_regulation_of...	85	0.0712	0.00487	0.0963	0.22973	GO_bp:go_regulation_of_striated_muscle_cell_differentiation
GO_bp:go_negative_regu...	43	0.0955	0.00465	0.129	0.22985	GO_bp:go_negative_regulation_of_cyclic_nucleotide_metabolic_process
GO_bp:go_olfactory_bul...	10	0.198	0.00466	0.269	0.23037	GO_bp:go_olfactory_bulb_interneuron_development
GO_bp:go_aminoglycan_b...	102	0.0634	0.00474	0.086	0.23045	GO_bp:go_aminoglycan_biosynthetic_process
GO_bp:go_regulation_of...	14	0.147	0.00408	0.2	0.23108	GO_bp:go_regulation_of_lipoprotein_particle_clearance
GO_bp:go_neutral_amino...	32	0.104	0.00437	0.142	0.23154	GO_bp:go_neutral_amino_acid_transport
GO_bp:go_response_to_f...	51	0.0838	0.00443	0.114	0.23178	GO_bp:go_response_to_fungus
GO_bp:go_carnitine_met...	12	0.173	0.00446	0.237	0.2318	GO_bp:go_carnitine_metabolic_process
GO_bp:go_regulation_of...	65	0.0746	0.00446	0.102	0.23226	GO_bp:go_regulation_of_dna_templated_transcription_in_response_to_stress
GO_bp:go_dermatan_sulf...	12	0.16	0.00411	0.218	0.23234	GO_bp:go_dermatan_sulfate_metabolic_process
GO_bp:go_regulation_of...	22	0.148	0.00516	0.203	0.23302	GO_bp:go_regulation_of_dopamine_secretion
GO_bp:go_cellular_comp...	240	0.0388	0.00444	0.0533	0.23329	GO_bp:go_cellular_component_assembly_involved_in_morphogenesis
GO_bp:go_negative_regu...	12	0.177	0.00454	0.243	0.23371	GO_bp:go_negative_regulation_of_b_cell_apoptotic_process
GO_bp:go_regulation_of...	21	0.138	0.0047	0.191	0.23418	GO_bp:go_regulation_of_protein_homodimerization_activity
GO_bp:go_regulation_of...	59	0.0801	0.00456	0.111	0.23444	GO_bp:go_regulation_of_response_to_oxidative_stress
GO_bp:go_regulation_of...	89	0.0657	0.00459	0.0912	0.23566	GO_bp:go_regulation_of_gliogenesis
GO_bp:go_chloride_tran...	88	0.0677	0.0047	0.094	0.23574	GO_bp:go_chloride_transport
GO_bp:go_androgen_rece...	38	0.0905	0.00414	0.126	0.23576	GO_bp:go_androgen_receptor_signaling_pathway
GO_bp:go_response_to_s...	24	0.111	0.00404	0.155	0.2364	GO_bp:go_response_to_sterol
GO_bp:go_endoplasmic_r...	23	0.118	0.0042	0.164	0.23649	GO_bp:go_endoplasmic_reticulum_to_cytosol_transport
GO_bp:go_negative_regu...	18	0.134	0.00423	0.187	0.2365	GO_bp:go_negative_regulation_of_nucleoside_metabolic_process
GO_bp:go_negative_regu...	18	0.134	0.00423	0.187	0.2365	GO_bp:go_negative_regulation_of_atp_metabolic_process
GO_bp:go_regulation_of...	22	0.12	0.00418	0.167	0.23657	GO_bp:go_regulation_of_execution_phase_of_apoptosis
GO_bp:go_regulation_of...	62	0.0757	0.00442	0.106	0.237	GO_bp:go_regulation_of_muscle_adaptation
GO_bp:go_electron_tran...	91	0.0628	0.00444	0.0878	0.23716	GO_bp:go_electron_transport_chain
GO_bp:go_regulation_of...	20	0.13	0.00433	0.182	0.2372	GO_bp:go_regulation_of_monocyte_chemotaxis
GO_bp:go_deoxyribonucl...	17	0.145	0.00442	0.203	0.23763	GO_bp:go_deoxyribonucleoside_triphosphate_metabolic_process
GO_bp:go_regulation_of...	179	0.0447	0.00442	0.0627	0.23807	GO_bp:go_regulation_of_neurotransmitter_levels
GO_bp:go_odontogenesis	103	0.0612	0.0046	0.0859	0.23815	GO_bp:go_odontogenesis
GO_bp:go_regulation_of...	18	0.126	0.00398	0.178	0.23834	GO_bp:go_regulation_of_cytokine_production_involved_in_inflammatory_response
GO_bp:go_alpha_amino_a...	92	0.0607	0.00431	0.0856	0.23884	GO_bp:go_alpha_amino_acid_catabolic_process
GO_bp:go_cellular_sene...	31	0.111	0.00459	0.157	0.23889	GO_bp:go_cellular_senescence
GO_bp:go_auditory_rece...	18	0.156	0.0049	0.219	0.2389	GO_bp:go_auditory_receptor_cell_development
GO_bp:go_positive_regu...	26	0.115	0.00436	0.163	0.23945	GO_bp:go_positive_regulation_of_b_cell_mediated_immunity
GO_bp:go_positive_regu...	26	0.115	0.00436	0.163	0.23945	GO_bp:go_positive_regulation_of_immunoglobulin_mediated_immune_response
GO_bp:go_innate_immune...	21	0.159	0.00539	0.224	0.23962	GO_bp:go_innate_immune_response_in_mucosa
GO_bp:go_protein_local...	13	0.201	0.00539	0.285	0.23978	GO_bp:go_protein_localization_to_chromatin
GO_bp:go_regulation_of...	304	0.0349	0.00447	0.0494	0.24009	GO_bp:go_regulation_of_hemopoiesis
GO_bp:go_sphingolipid_...	12	0.171	0.0044	0.242	0.24021	GO_bp:go_sphingolipid_mediated_signaling_pathway
GO_bp:go_sphingosine_1...	12	0.171	0.0044	0.242	0.24021	GO_bp:go_sphingosine_1_phosphate_signaling_pathway
GO_bp:go_inner_mitocho...	15	0.137	0.00393	0.194	0.24059	GO_bp:go_inner_mitochondrial_membrane_organization
GO_bp:go_misfolded_or_...	15	0.141	0.00405	0.2	0.24082	GO_bp:go_misfolded_or_incompletely_synthesized_protein_catabolic_process
GO_bp:go_positive_regu...	22	0.124	0.00431	0.176	0.24092	GO_bp:go_positive_regulation_of_protein_autophosphorylation
GO_bp:go_secretory_gra...	27	0.0937	0.00361	0.133	0.241	GO_bp:go_secretory_granule_organization
GO_bp:go_detection_of_...	12	0.202	0.0052	0.288	0.24114	GO_bp:go_detection_of_mechanical_stimulus_involved_in_sensory_perception_of_sound
GO_bp:go_negative_regu...	18	0.15	0.00472	0.214	0.24156	GO_bp:go_negative_regulation_of_response_to_reactive_oxygen_species
GO_bp:go_mitotic_siste...	89	0.0628	0.00438	0.0896	0.24186	GO_bp:go_mitotic_sister_chromatid_segregation
GO_bp:go_positive_regu...	13	0.163	0.00436	0.233	0.24191	GO_bp:go_positive_regulation_of_cytosolic_calcium_ion_concentration_involved_in_phospholipase_c_activating_g_protein_coupled_signaling_pathway
GO_bp:go_trabecula_mor...	39	0.107	0.00494	0.152	0.24195	GO_bp:go_trabecula_morphogenesis
GO_bp:go_positive_regu...	37	0.0956	0.00431	0.137	0.24239	GO_bp:go_positive_regulation_of_protein_tyrosine_kinase_activity
GO_bp:go_negative_regu...	44	0.0952	0.00468	0.136	0.2425	GO_bp:go_negative_regulation_of_myeloid_leukocyte_differentiation
GO_bp:go_protein_k11_l...	26	0.119	0.0045	0.17	0.2426	GO_bp:go_protein_k11_linked_ubiquitination
GO_bp:go_inositol_phos...	18	0.156	0.00491	0.224	0.24268	GO_bp:go_inositol_phosphate_mediated_signaling
GO_bp:go_regulation_of...	27	0.112	0.00433	0.161	0.24278	GO_bp:go_regulation_of_dendritic_spine_morphogenesis
GO_bp:go_negative_regu...	35	0.0952	0.00418	0.137	0.24317	GO_bp:go_negative_regulation_of_axon_extension
GO_bp:go_extracellular...	14	0.136	0.00379	0.196	0.24319	GO_bp:go_extracellular_matrix_assembly
GO_bp:go_cardiac_muscl...	11	0.21	0.00517	0.302	0.24331	GO_bp:go_cardiac_muscle_adaptation
GO_bp:go_muscle_hypert...	11	0.21	0.00517	0.302	0.24331	GO_bp:go_muscle_hypertrophy_in_response_to_stress
GO_bp:go_cardiac_muscl...	11	0.21	0.00517	0.302	0.24331	GO_bp:go_cardiac_muscle_hypertrophy_in_response_to_stress
GO_bp:go_regulation_of...	11	0.186	0.00457	0.267	0.24339	GO_bp:go_regulation_of_interferon_gamma_secretion
GO_bp:go_peptidyl_lysi...	291	0.0348	0.00437	0.0501	0.24355	GO_bp:go_peptidyl_lysine_modification
GO_bp:go_monosaccharid...	49	0.0866	0.0045	0.125	0.24419	GO_bp:go_monosaccharide_biosynthetic_process
GO_bp:go_regulation_of...	1607	0.0152	0.00432	0.022	0.24434	GO_bp:go_regulation_of_multicellular_organismal_development
GO_bp:go_positive_regu...	294	0.0343	0.00433	0.0495	0.24435	GO_bp:go_positive_regulation_of_neuron_differentiation
GO_bp:go_metaphase_pla...	42	0.0856	0.00412	0.124	0.24446	GO_bp:go_metaphase_plate_congression
GO_bp:go_negative_regu...	49	0.0827	0.00429	0.12	0.2447	GO_bp:go_negative_regulation_of_calcium_ion_transport
GO_bp:go_regulation_of...	13	0.151	0.00405	0.219	0.24481	GO_bp:go_regulation_of_pseudopodium_assembly
GO_bp:go_regulation_of...	46	0.0918	0.00462	0.133	0.24503	GO_bp:go_regulation_of_nitric_oxide_synthase_activity
GO_bp:go_negative_regu...	161	0.0472	0.00443	0.0684	0.24507	GO_bp:go_negative_regulation_of_canonical_wnt_signaling_pathway
GO_bp:go_regulation_of...	20	0.14	0.00465	0.203	0.24519	GO_bp:go_regulation_of_macrophage_differentiation
GO_bp:go_positive_regu...	28	0.105	0.00411	0.152	0.24535	GO_bp:go_positive_regulation_of_interferon_beta_production
GO_bp:go_phospholipid_...	29	0.11	0.00439	0.159	0.24553	GO_bp:go_phospholipid_catabolic_process
GO_bp:go_amino_acid_be...	17	0.139	0.00426	0.202	0.24585	GO_bp:go_amino_acid_betaine_metabolic_process
GO_bp:go_brown_fat_cel...	30	0.11	0.00445	0.16	0.24601	GO_bp:go_brown_fat_cell_differentiation
GO_bp:go_er_nucleus_si...	33	0.101	0.00429	0.147	0.24648	GO_bp:go_er_nucleus_signaling_pathway
GO_bp:go_toll_like_rec...	12	0.161	0.00415	0.236	0.24673	GO_bp:go_toll_like_receptor_9_signaling_pathway
GO_bp:go_positive_regu...	78	0.0672	0.0044	0.0984	0.24738	GO_bp:go_positive_regulation_of_exocytosis
GO_bp:go_post_embryoni...	87	0.064	0.00442	0.0938	0.24749	GO_bp:go_post_embryonic_development
GO_bp:go_myeloid_dendr...	26	0.103	0.00391	0.151	0.24759	GO_bp:go_myeloid_dendritic_cell_activation
GO_bp:go_rrna_modifica...	24	0.108	0.00393	0.159	0.24765	GO_bp:go_rrna_modification
GO_bp:go_proteolysis	1104	0.0178	0.00425	0.0261	0.2479	GO_bp:go_proteolysis
GO_bp:go_response_to_cold	41	0.0904	0.00429	0.133	0.24804	GO_bp:go_response_to_cold
GO_bp:go_positive_regu...	27	0.116	0.00447	0.171	0.24814	GO_bp:go_positive_regulation_of_transcription_from_rna_polymerase_ii_promoter_involved_in_cellular_response_to_chemical_stimulus
GO_bp:go_rna_splicing_...	250	0.0355	0.00414	0.0524	0.24908	GO_bp:go_rna_splicing_via_transesterification_reactions
GO_bp:go_positive_regu...	10	0.158	0.00372	0.234	0.24923	GO_bp:go_positive_regulation_of_endothelial_cell_chemotaxis
GO_bp:go_necrotic_cell...	28	0.107	0.0042	0.158	0.2495	GO_bp:go_necrotic_cell_death
GO_bp:go_protein_palmi...	21	0.128	0.00434	0.19	0.25018	GO_bp:go_protein_palmitoylation
GO_bp:go_natural_kille...	24	0.128	0.00466	0.19	0.25019	GO_bp:go_natural_killer_cell_mediated_immunity
GO_bp:go_regulation_of...	134	0.0488	0.00418	0.0726	0.25075	GO_bp:go_regulation_of_cell_shape
GO_bp:go_regulation_of...	39	0.0982	0.00455	0.146	0.25084	GO_bp:go_regulation_of_dna_dependent_dna_replication
GO_bp:go_glycerophosph...	13	0.172	0.0046	0.256	0.25099	GO_bp:go_glycerophospholipid_catabolic_process
GO_bp:go_midgut_develo...	13	0.162	0.00433	0.241	0.25145	GO_bp:go_midgut_development
GO_bp:go_cellular_resp...	23	0.12	0.00428	0.18	0.25164	GO_bp:go_cellular_response_to_prostaglandin_stimulus
GO_bp:go_protein_homoo...	241	0.0359	0.00411	0.0536	0.25175	GO_bp:go_protein_homooligomerization
GO_bp:go_positive_regu...	16	0.171	0.00507	0.255	0.25181	GO_bp:go_positive_regulation_of_telomere_capping
GO_bp:go_pyrimidine_ri...	9	0.209	0.00464	0.312	0.25191	GO_bp:go_pyrimidine_ribonucleoside_catabolic_process
GO_bp:go_regulation_of...	11	0.173	0.00425	0.258	0.25195	GO_bp:go_regulation_of_odontogenesis_of_dentin_containing_tooth
GO_bp:go_arginine_meta...	16	0.151	0.00448	0.226	0.2522	GO_bp:go_arginine_metabolic_process
GO_bp:go_regulation_of...	79	0.064	0.00422	0.096	0.25245	GO_bp:go_regulation_of_systemic_arterial_blood_pressure
GO_bp:go_aminoglycan_m...	159	0.0438	0.00408	0.0657	0.25255	GO_bp:go_aminoglycan_metabolic_process
GO_bp:go_apoptotic_pro...	16	0.123	0.00365	0.185	0.25285	GO_bp:go_apoptotic_process_involved_in_morphogenesis
GO_bp:go__de_novo_post...	14	0.132	0.00368	0.199	0.25301	GO_bp:go__de_novo_posttranslational_protein_folding
GO_bp:go_chaperone_med...	13	0.16	0.00428	0.24	0.25303	GO_bp:go_chaperone_mediated_protein_complex_assembly
GO_bp:go_regulation_of...	304	0.0325	0.00417	0.049	0.25386	GO_bp:go_regulation_of_wnt_signaling_pathway
GO_bp:go_central_nervo...	160	0.0463	0.00433	0.0699	0.25399	GO_bp:go_central_nervous_system_neuron_differentiation
GO_bp:go_germ_cell_dev...	201	0.0393	0.00411	0.0594	0.25417	GO_bp:go_germ_cell_development
GO_bp:go_intestinal_ab...	26	0.105	0.00399	0.159	0.25424	GO_bp:go_intestinal_absorption
GO_bp:go_regulation_of...	33	0.0944	0.00402	0.143	0.25425	GO_bp:go_regulation_of_cell_aging
GO_bp:go_nitrogen_comp...	473	0.0258	0.00411	0.0391	0.25468	GO_bp:go_nitrogen_compound_transport
GO_bp:go_cytoplasmic_p...	30	0.0957	0.00389	0.145	0.25472	GO_bp:go_cytoplasmic_pattern_recognition_receptor_signaling_pathway
GO_bp:go_positive_regu...	1105	0.0169	0.00404	0.0256	0.25476	GO_bp:go_positive_regulation_of_cellular_component_organization
GO_bp:go_dicarboxylic_...	71	0.0645	0.00403	0.098	0.25519	GO_bp:go_dicarboxylic_acid_transport
GO_bp:go_vasculogenesis	57	0.074	0.00414	0.113	0.25583	GO_bp:go_vasculogenesis
GO_bp:go_regulation_of...	448	0.0266	0.00412	0.0405	0.25616	GO_bp:go_regulation_of_cell_activation
GO_bp:go_asymmetric_ce...	12	0.158	0.00406	0.242	0.25645	GO_bp:go_asymmetric_cell_division
GO_bp:go_regulation_of...	30	0.106	0.00432	0.163	0.25647	GO_bp:go_regulation_of_neutrophil_migration
GO_bp:go_regulation_of...	42	0.0987	0.00474	0.151	0.25652	GO_bp:go_regulation_of_telomerase_activity
GO_bp:go_regulation_of...	19	0.125	0.00405	0.192	0.25684	GO_bp:go_regulation_of_cardiac_muscle_cell_differentiation
GO_bp:go_thymic_t_cell...	19	0.12	0.00387	0.183	0.25711	GO_bp:go_thymic_t_cell_selection
GO_bp:go_cardiac_epith...	24	0.106	0.00386	0.163	0.25749	GO_bp:go_cardiac_epithelial_to_mesenchymal_transition
GO_bp:go_regulation_of...	262	0.0342	0.00409	0.0527	0.25774	GO_bp:go_regulation_of_chromosome_organization
GO_bp:go_protein_compl...	52	0.0721	0.00385	0.111	0.25786	GO_bp:go_protein_complex_localization
GO_bp:go_positive_regu...	125	0.0523	0.00432	0.0806	0.25837	GO_bp:go_positive_regulation_of_binding
GO_bp:go_mitotic_g2_dn...	12	0.172	0.00441	0.265	0.25837	GO_bp:go_mitotic_g2_dna_damage_checkpoint
GO_bp:go_aromatic_amin...	20	0.117	0.00389	0.181	0.2585	GO_bp:go_aromatic_amino_acid_family_catabolic_process
GO_bp:go_response_to_l...	27	0.0984	0.00379	0.152	0.25915	GO_bp:go_response_to_lithium_ion
GO_bp:go_negative_regu...	27	0.111	0.00427	0.171	0.25923	GO_bp:go_negative_regulation_of_striated_muscle_cell_differentiation
GO_bp:go_regulation_of...	43	0.079	0.00384	0.122	0.25946	GO_bp:go_regulation_of_immunoglobulin_production
GO_bp:go_glucosamine_c...	23	0.106	0.00376	0.164	0.25955	GO_bp:go_glucosamine_containing_compound_metabolic_process
GO_bp:go_regulation_of...	12	0.174	0.00448	0.271	0.2597	GO_bp:go_regulation_of_triglyceride_catabolic_process
GO_bp:go_purine_nucleo...	10	0.158	0.00371	0.246	0.26024	GO_bp:go_purine_nucleobase_biosynthetic_process
GO_bp:go_negative_regu...	616	0.0221	0.00399	0.0344	0.26058	GO_bp:go_negative_regulation_of_cell_proliferation
GO_bp:go_regulation_of...	99	0.0544	0.004	0.0847	0.26059	GO_bp:go_regulation_of_glucose_metabolic_process
GO_bp:go_regulation_of...	29	0.088	0.00352	0.137	0.26091	GO_bp:go_regulation_of_cell_cycle_checkpoint
GO_bp:go_activation_of...	38	0.0957	0.00437	0.149	0.26105	GO_bp:go_activation_of_adenylate_cyclase_activity
GO_bp:go_regulation_of...	916	0.0185	0.00404	0.0289	0.26124	GO_bp:go_regulation_of_transferase_activity
GO_bp:go_negative_regu...	17	0.128	0.00392	0.201	0.26137	GO_bp:go_negative_regulation_of_alcohol_biosynthetic_process
GO_bp:go_positive_regu...	225	0.0363	0.00402	0.0569	0.26168	GO_bp:go_positive_regulation_of_growth
GO_bp:go_regulation_of...	9	0.179	0.00398	0.281	0.26221	GO_bp:go_regulation_of_skeletal_muscle_contraction
GO_bp:go_positive_regu...	23	0.123	0.00438	0.193	0.26229	GO_bp:go_positive_regulation_of_smoothened_signaling_pathway
GO_bp:go_phosphatidyli...	118	0.0493	0.00396	0.0775	0.2623	GO_bp:go_phosphatidylinositol_biosynthetic_process
GO_bp:go_proteoglycan_...	55	0.0702	0.00386	0.11	0.26243	GO_bp:go_proteoglycan_biosynthetic_process
GO_bp:go_phosphatidyle...	18	0.125	0.00394	0.197	0.26246	GO_bp:go_phosphatidylethanolamine_metabolic_process
GO_bp:go_myelin_assembly	17	0.159	0.00485	0.25	0.26246	GO_bp:go_myelin_assembly
GO_bp:go_negative_regu...	34	0.0957	0.00414	0.151	0.26304	GO_bp:go_negative_regulation_of_extrinsic_apoptotic_signaling_pathway_via_death_domain_receptors
GO_bp:go_dna_catabolic...	19	0.133	0.00432	0.211	0.26335	GO_bp:go_dna_catabolic_process_endonucleolytic
GO_bp:go_mrna_processing	397	0.0259	0.00378	0.0409	0.26338	GO_bp:go_mrna_processing
GO_bp:go_nucleotide_bi...	25	0.0993	0.00368	0.157	0.26348	GO_bp:go_nucleotide_binding_domain_leucine_rich_repeat_containing_receptor_signaling_pathway
GO_bp:go_tissue_regene...	52	0.0728	0.00389	0.115	0.26363	GO_bp:go_tissue_regeneration
GO_bp:go_response_to_s...	150	0.0435	0.00394	0.0688	0.26363	GO_bp:go_response_to_starvation
GO_bp:go_forebrain_cel...	58	0.0677	0.00382	0.107	0.26411	GO_bp:go_forebrain_cell_migration
GO_bp:go_regulation_of...	29	0.11	0.00437	0.174	0.26437	GO_bp:go_regulation_of_cardiac_muscle_cell_proliferation
GO_bp:go_regulation_of...	12	0.152	0.00391	0.242	0.26538	GO_bp:go_regulation_of_intrinsic_apoptotic_signaling_pathway_in_response_to_dna_damage_by_p53_class_mediator
GO_bp:go_epithelial_ce...	14	0.134	0.00372	0.214	0.2656	GO_bp:go_epithelial_cell_cell_adhesion
GO_bp:go_intracellular...	67	0.0618	0.00375	0.099	0.26611	GO_bp:go_intracellular_steroid_hormone_receptor_signaling_pathway
GO_bp:go_regulation_of...	28	0.105	0.00411	0.168	0.26646	GO_bp:go_regulation_of_neuron_migration
GO_bp:go_cellular_pigm...	11	0.162	0.00399	0.26	0.26652	GO_bp:go_cellular_pigment_accumulation
GO_bp:go_pigment_accum...	11	0.162	0.00399	0.26	0.26652	GO_bp:go_pigment_accumulation
GO_bp:go_phosphatidyli...	50	0.0752	0.00394	0.121	0.26659	GO_bp:go_phosphatidylinositol_3_phosphate_biosynthetic_process
GO_bp:go_mesenchymal_c...	12	0.173	0.00445	0.279	0.26742	GO_bp:go_mesenchymal_cell_proliferation
GO_bp:go_transcription...	71	0.0582	0.00363	0.0939	0.26789	GO_bp:go_transcription_coupled_nucleotide_excision_repair
GO_bp:go_apoptotic_sig...	282	0.0312	0.00386	0.0504	0.26799	GO_bp:go_apoptotic_signaling_pathway
GO_bp:go_muscle_cell_f...	15	0.134	0.00385	0.217	0.26841	GO_bp:go_muscle_cell_fate_commitment
GO_bp:go_metal_ion_tra...	559	0.0223	0.00386	0.0363	0.26895	GO_bp:go_metal_ion_transport
GO_bp:go_regulation_of...	28	0.092	0.00361	0.149	0.26907	GO_bp:go_regulation_of_anion_transmembrane_transport
GO_bp:go_cellular_carb...	29	0.0941	0.00376	0.153	0.26932	GO_bp:go_cellular_carbohydrate_catabolic_process
GO_bp:go_regulation_of...	93	0.0517	0.00369	0.0841	0.26941	GO_bp:go_regulation_of_production_of_molecular_mediator_of_immune_response
GO_bp:go_response_to_e...	42	0.0766	0.00368	0.125	0.26952	GO_bp:go_response_to_electrical_stimulus
GO_bp:go_zymogen_activ...	107	0.0502	0.00385	0.082	0.27	GO_bp:go_zymogen_activation
GO_bp:go_amino_sugar_c...	12	0.134	0.00346	0.22	0.2702	GO_bp:go_amino_sugar_catabolic_process
GO_bp:go_positive_regu...	12	0.138	0.00355	0.226	0.27054	GO_bp:go_positive_regulation_of_vacuole_organization
GO_bp:go_axis_elongation	27	0.0968	0.00373	0.158	0.27071	GO_bp:go_axis_elongation
GO_bp:go_dna_repair	457	0.0234	0.00367	0.0384	0.27099	GO_bp:go_dna_repair
GO_bp:go_skeletal_syst...	440	0.026	0.004	0.0427	0.27101	GO_bp:go_skeletal_system_development
GO_bp:go_cellular_sodi...	18	0.124	0.0039	0.204	0.27159	GO_bp:go_cellular_sodium_ion_homeostasis
GO_bp:go_mitochondrion...	31	0.0911	0.00376	0.15	0.27161	GO_bp:go_mitochondrion_localization
GO_bp:go_regulation_of...	746	0.0195	0.00387	0.0321	0.27171	GO_bp:go_regulation_of_cellular_component_movement
GO_bp:go_regulation_of...	35	0.0818	0.00359	0.135	0.27182	GO_bp:go_regulation_of_lamellipodium_organization
GO_bp:go_adenylate_cyc...	71	0.0618	0.00386	0.102	0.272	GO_bp:go_adenylate_cyclase_activating_g_protein_coupled_receptor_signaling_pathway
GO_bp:go_g_protein_cou...	167	0.0389	0.00372	0.0643	0.27245	GO_bp:go_g_protein_coupled_receptor_signaling_pathway_coupled_to_cyclic_nucleotide_second_messenger
GO_bp:go_alpha_beta_t_...	50	0.0711	0.00373	0.118	0.27275	GO_bp:go_alpha_beta_t_cell_activation
GO_bp:go_centromere_co...	46	0.0718	0.00361	0.119	0.27297	GO_bp:go_centromere_complex_assembly
GO_bp:go_negative_regu...	12	0.13	0.00334	0.215	0.27303	GO_bp:go_negative_regulation_of_astrocyte_differentiation
GO_bp:go_positive_regu...	119	0.0444	0.00358	0.0736	0.2732	GO_bp:go_positive_regulation_of_nucleocytoplasmic_transport
GO_bp:go_positive_regu...	22	0.0974	0.00339	0.162	0.27337	GO_bp:go_positive_regulation_of_g1_s_transition_of_mitotic_cell_cycle
GO_bp:go_positive_regu...	16	0.123	0.00366	0.205	0.27366	GO_bp:go_positive_regulation_of_transcription_initiation_from_rna_polymerase_ii_promoter
GO_bp:go_epithelial_ce...	25	0.0934	0.00347	0.156	0.27417	GO_bp:go_epithelial_cell_apoptotic_process
GO_bp:go_detoxification	74	0.0598	0.00381	0.0999	0.27468	GO_bp:go_detoxification
GO_bp:go_organophospha...	85	0.0539	0.00368	0.0901	0.27476	GO_bp:go_organophosphate_ester_transport
GO_bp:go_sodium_ion_ho...	29	0.0963	0.00385	0.161	0.2749	GO_bp:go_sodium_ion_homeostasis
GO_bp:go_male_sex_dete...	11	0.167	0.00412	0.281	0.27544	GO_bp:go_male_sex_determination
GO_bp:go_rna_splicing_...	15	0.164	0.00472	0.276	0.27571	GO_bp:go_rna_splicing_via_endonucleolytic_cleavage_and_ligation
GO_bp:go_renal_vesicle...	14	0.146	0.00406	0.245	0.27581	GO_bp:go_renal_vesicle_development
GO_bp:go_glandular_epi...	39	0.0882	0.00409	0.149	0.27643	GO_bp:go_glandular_epithelial_cell_differentiation
GO_bp:go_regulation_of...	41	0.0806	0.00383	0.136	0.27678	GO_bp:go_regulation_of_endothelial_cell_apoptotic_process
GO_bp:go__de_novo_prot...	19	0.102	0.00329	0.172	0.27696	GO_bp:go__de_novo_protein_folding
GO_bp:go_atp_dependent...	71	0.055	0.00343	0.093	0.27726	GO_bp:go_atp_dependent_chromatin_remodeling
GO_bp:go_rna_splicing	337	0.0268	0.00361	0.0453	0.27762	GO_bp:go_rna_splicing
GO_bp:go_negative_regu...	25	0.0992	0.00368	0.168	0.27776	GO_bp:go_negative_regulation_of_glial_cell_differentiation
GO_bp:go_sulfur_compou...	37	0.0847	0.00382	0.144	0.27776	GO_bp:go_sulfur_compound_catabolic_process
GO_bp:go_cytoplasmic_m...	41	0.0791	0.00376	0.134	0.27795	GO_bp:go_cytoplasmic_microtubule_organization
GO_bp:go_uterus_develo...	18	0.131	0.00412	0.222	0.2782	GO_bp:go_uterus_development
GO_bp:go_regulation_of...	749	0.0185	0.00368	0.0315	0.2783	GO_bp:go_regulation_of_kinase_activity
GO_bp:go_membrane_inva...	27	0.0966	0.00372	0.164	0.2784	GO_bp:go_membrane_invagination
GO_bp:go_homotypic_cel...	50	0.0705	0.0037	0.12	0.27841	GO_bp:go_homotypic_cell_cell_adhesion
GO_bp:go_lymphocyte_me...	105	0.0505	0.00383	0.0862	0.27895	GO_bp:go_lymphocyte_mediated_immunity
GO_bp:go_regulation_of...	13	0.137	0.00366	0.234	0.27905	GO_bp:go_regulation_of_cholesterol_biosynthetic_process
GO_bp:go_response_to_x...	102	0.0498	0.00373	0.0852	0.27937	GO_bp:go_response_to_xenobiotic_stimulus
GO_bp:go_regulation_of...	42	0.0736	0.00354	0.126	0.27958	GO_bp:go_regulation_of_dna_templated_transcription_elongation
GO_bp:go_regulation_of...	25	0.0989	0.00367	0.169	0.27961	GO_bp:go_regulation_of_circadian_sleep_wake_cycle
GO_bp:go_negative_regu...	134	0.0424	0.00363	0.0726	0.27966	GO_bp:go_negative_regulation_of_cell_cell_adhesion
GO_bp:go_histone_phosp...	25	0.0951	0.00353	0.163	0.27987	GO_bp:go_histone_phosphorylation
GO_bp:go_cellular_resp...	267	0.0301	0.00363	0.0517	0.27999	GO_bp:go_cellular_response_to_peptide
GO_bp:go_lipid_modific...	202	0.0351	0.00368	0.0603	0.28052	GO_bp:go_lipid_modification
GO_bp:go_response_to_m...	18	0.115	0.00364	0.199	0.28096	GO_bp:go_response_to_muscle_stretch
GO_bp:go_regulation_of...	110	0.0463	0.00359	0.0798	0.28097	GO_bp:go_regulation_of_embryonic_development
GO_bp:go_associative_l...	72	0.0579	0.00364	0.1	0.28141	GO_bp:go_associative_learning
GO_bp:go_response_to_t...	232	0.0319	0.00359	0.0553	0.28186	GO_bp:go_response_to_toxic_substance
GO_bp:go_regulation_of...	15	0.142	0.00407	0.246	0.2821	GO_bp:go_regulation_of_dopamine_metabolic_process
GO_bp:go_regulation_of...	15	0.142	0.00407	0.246	0.2821	GO_bp:go_regulation_of_catecholamine_metabolic_process
GO_bp:go_hindlimb_morp...	36	0.0892	0.00397	0.155	0.28241	GO_bp:go_hindlimb_morphogenesis
GO_bp:go_pathway_restr...	13	0.13	0.00348	0.226	0.28252	GO_bp:go_pathway_restricted_smad_protein_phosphorylation
GO_bp:go_energy_reserv...	67	0.0571	0.00347	0.0993	0.28257	GO_bp:go_energy_reserve_metabolic_process
GO_bp:go_negative_regu...	16	0.105	0.00311	0.182	0.28262	GO_bp:go_negative_regulation_of_receptor_mediated_endocytosis
GO_bp:go_regulation_of...	13	0.137	0.00368	0.239	0.28293	GO_bp:go_regulation_of_transmission_of_nerve_impulse
GO_bp:go_macrophage_ac...	29	0.086	0.00343	0.15	0.28306	GO_bp:go_macrophage_activation
GO_bp:go_purine_nucleo...	9	0.138	0.00307	0.241	0.28355	GO_bp:go_purine_nucleotide_transport
GO_bp:go_metanephric_r...	11	0.165	0.00405	0.288	0.28394	GO_bp:go_metanephric_renal_vesicle_morphogenesis
GO_bp:go_negative_regu...	25	0.0862	0.0032	0.151	0.28404	GO_bp:go_negative_regulation_of_intrinsic_apoptotic_signaling_pathway_in_response_to_dna_damage
GO_bp:go_positive_regu...	25	0.0981	0.00364	0.172	0.28406	GO_bp:go_positive_regulation_of_lipid_catabolic_process
GO_bp:go_intrinsic_apo...	51	0.063	0.00334	0.111	0.28489	GO_bp:go_intrinsic_apoptotic_signaling_pathway_by_p53_class_mediator
GO_bp:go_protein_local...	1724	0.012	0.00351	0.0211	0.28549	GO_bp:go_protein_localization
GO_bp:go_regulation_of...	14	0.128	0.00355	0.226	0.28589	GO_bp:go_regulation_of_synapse_maturation
GO_bp:go_regulation_of...	60	0.0643	0.00369	0.114	0.2859	GO_bp:go_regulation_of_glucose_import
GO_bp:go_receptor_meta...	78	0.0563	0.00369	0.0997	0.28605	GO_bp:go_receptor_metabolic_process
GO_bp:go_regulation_of...	1637	0.0123	0.00352	0.0218	0.28657	GO_bp:go_regulation_of_protein_modification_process
GO_bp:go_fat_soluble_v...	32	0.0828	0.00347	0.147	0.28667	GO_bp:go_fat_soluble_vitamin_metabolic_process
GO_bp:go_cellular_resp...	256	0.0298	0.00351	0.053	0.28693	GO_bp:go_cellular_response_to_external_stimulus
GO_bp:go_regulation_of...	11	0.117	0.00288	0.208	0.28696	GO_bp:go_regulation_of_extracellular_matrix_assembly
GO_bp:go_organ_or_tiss...	31	0.0939	0.00388	0.167	0.28715	GO_bp:go_organ_or_tissue_specific_immune_response
GO_bp:go_regulation_of...	223	0.0321	0.00354	0.0572	0.2873	GO_bp:go_regulation_of_leukocyte_differentiation
GO_bp:go_myotube_cell_...	27	0.0762	0.00294	0.136	0.28743	GO_bp:go_myotube_cell_development
GO_bp:go_cellular_resp...	12	0.124	0.0032	0.222	0.28756	GO_bp:go_cellular_response_to_ethanol
GO_bp:go_ovulation_cycle	110	0.0461	0.00358	0.0822	0.28768	GO_bp:go_ovulation_cycle
GO_bp:go_reproduction	1197	0.0141	0.00351	0.0252	0.28769	GO_bp:go_reproduction
GO_bp:go_vascular_proc...	159	0.037	0.00345	0.0662	0.28831	GO_bp:go_vascular_process_in_circulatory_system
GO_bp:go_positive_regu...	189	0.0346	0.00351	0.0621	0.28869	GO_bp:go_positive_regulation_of_protein_modification_by_small_protein_conjugation_or_removal
GO_bp:go_negative_regu...	12	0.134	0.00344	0.24	0.2888	GO_bp:go_negative_regulation_of_acute_inflammatory_response
GO_bp:go_negative_regu...	28	0.0858	0.00337	0.154	0.28888	GO_bp:go_negative_regulation_of_lyase_activity
GO_bp:go_regulation_of...	97	0.0463	0.00338	0.0832	0.2889	GO_bp:go_regulation_of_calcium_ion_import
GO_bp:go_detection_of_...	38	0.0784	0.00358	0.141	0.28903	GO_bp:go_detection_of_visible_light
GO_bp:go_cell_cell_adh...	579	0.0211	0.00371	0.038	0.28916	GO_bp:go_cell_cell_adhesion
GO_bp:go_cellular_resp...	783	0.0172	0.00349	0.0309	0.2892	GO_bp:go_cellular_response_to_oxygen_containing_compound
GO_bp:go_disruption_of...	12	0.123	0.00317	0.222	0.28936	GO_bp:go_disruption_of_cells_of_other_organism_involved_in_symbiotic_interaction
GO_bp:go_killing_of_ce...	12	0.123	0.00317	0.222	0.28936	GO_bp:go_killing_of_cells_in_other_organism_involved_in_symbiotic_interaction
GO_bp:go_response_to_f...	80	0.0498	0.0033	0.0898	0.28944	GO_bp:go_response_to_fatty_acid
GO_bp:go_nucleotide_tr...	22	0.0849	0.00295	0.153	0.28948	GO_bp:go_nucleotide_transport
GO_bp:go_regulation_of...	14	0.118	0.00329	0.214	0.29042	GO_bp:go_regulation_of_protein_glycosylation
GO_bp:go_regulation_of...	11	0.147	0.00362	0.267	0.29077	GO_bp:go_regulation_of_mitochondrial_translation
GO_bp:go_adaptation_of...	19	0.116	0.00375	0.211	0.29139	GO_bp:go_adaptation_of_signaling_pathway
GO_bp:go_positive_chem...	34	0.079	0.00342	0.144	0.2916	GO_bp:go_positive_chemotaxis
GO_bp:go_glutamine_fam...	61	0.057	0.0033	0.104	0.29167	GO_bp:go_glutamine_family_amino_acid_metabolic_process
GO_bp:go_transition_me...	103	0.045	0.00338	0.0823	0.29255	GO_bp:go_transition_metal_ion_transport
GO_bp:go_modified_amin...	23	0.0988	0.00351	0.181	0.29292	GO_bp:go_modified_amino_acid_transport
GO_bp:go_fatty_acid_ho...	12	0.143	0.00367	0.262	0.29323	GO_bp:go_fatty_acid_homeostasis
GO_bp:go_t_cell_differ...	26	0.0852	0.00322	0.157	0.29341	GO_bp:go_t_cell_differentiation_involved_in_immune_response
GO_bp:go_mitotic_cell_...	743	0.0169	0.00334	0.031	0.29345	GO_bp:go_mitotic_cell_cycle
GO_bp:go_aromatic_amin...	27	0.0861	0.00332	0.159	0.29359	GO_bp:go_aromatic_amino_acid_family_metabolic_process
GO_bp:go_oligodendrocy...	32	0.0805	0.00338	0.148	0.2936	GO_bp:go_oligodendrocyte_development
GO_bp:go_nucleotide_ex...	19	0.0869	0.00281	0.16	0.29363	GO_bp:go_nucleotide_excision_repair_dna_duplex_unwinding
GO_bp:go_regulation_of...	628	0.0186	0.0034	0.0343	0.29374	GO_bp:go_regulation_of_mapk_cascade
GO_bp:go_histone_h4_k8...	12	0.117	0.00301	0.216	0.29374	GO_bp:go_histone_h4_k8_acetylation
GO_bp:go_histone_h4_k5...	12	0.117	0.00301	0.216	0.29374	GO_bp:go_histone_h4_k5_acetylation
GO_bp:go_endothelial_c...	23	0.0869	0.00309	0.16	0.29381	GO_bp:go_endothelial_cell_proliferation
GO_bp:go_regulation_of...	1429	0.0126	0.00339	0.0232	0.29409	GO_bp:go_regulation_of_cell_differentiation
GO_bp:go_myotube_diffe...	53	0.0562	0.00304	0.104	0.29424	GO_bp:go_myotube_differentiation
GO_bp:go_negative_regu...	60	0.0581	0.00334	0.108	0.29443	GO_bp:go_negative_regulation_of_axonogenesis
GO_bp:go_regulation_of...	18	0.0988	0.00311	0.183	0.29444	GO_bp:go_regulation_of_sulfur_metabolic_process
GO_bp:go_negative_regu...	25	0.102	0.0038	0.19	0.29471	GO_bp:go_negative_regulation_of_fibroblast_proliferation
GO_bp:go_regulation_of...	12	0.13	0.00333	0.24	0.29475	GO_bp:go_regulation_of_cellular_response_to_vascular_endothelial_growth_factor_stimulus
GO_bp:go_negative_regu...	26	0.101	0.00381	0.187	0.29476	GO_bp:go_negative_regulation_of_chromosome_segregation
GO_bp:go_cellular_resp...	13	0.143	0.00383	0.265	0.29489	GO_bp:go_cellular_response_to_hepatocyte_growth_factor_stimulus
GO_bp:go_response_to_h...	13	0.143	0.00383	0.265	0.29489	GO_bp:go_response_to_hepatocyte_growth_factor
GO_bp:go_nuclear_trans...	31	0.0779	0.00322	0.144	0.2949	GO_bp:go_nuclear_transcribed_mrna_catabolic_process_exonucleolytic
GO_bp:go_adenylate_cyc...	141	0.0379	0.00333	0.0703	0.29503	GO_bp:go_adenylate_cyclase_modulating_g_protein_coupled_receptor_signaling_pathway
GO_bp:go_detection_of_...	44	0.0828	0.00407	0.154	0.29505	GO_bp:go_detection_of_chemical_stimulus_involved_in_sensory_perception_of_taste
GO_bp:go_positive_regu...	17	0.114	0.00348	0.212	0.29528	GO_bp:go_positive_regulation_of_leukocyte_degranulation
GO_bp:go_positive_regu...	13	0.127	0.00341	0.237	0.29539	GO_bp:go_positive_regulation_of_endoplasmic_reticulum_unfolded_protein_response
GO_bp:go_vitamin_d_met...	11	0.134	0.00331	0.25	0.29572	GO_bp:go_vitamin_d_metabolic_process
GO_bp:go_positive_regu...	39	0.0728	0.00337	0.136	0.29638	GO_bp:go_positive_regulation_of_viral_transcription
GO_bp:go_blood_vessel_...	357	0.0238	0.0033	0.0444	0.29643	GO_bp:go_blood_vessel_morphogenesis
GO_bp:go_dorsal_ventra...	91	0.0442	0.00312	0.0828	0.29656	GO_bp:go_dorsal_ventral_pattern_formation
GO_bp:go_g2_dna_damage...	31	0.0852	0.00352	0.159	0.29659	GO_bp:go_g2_dna_damage_checkpoint
GO_bp:go_spliceosomal_...	12	0.135	0.00346	0.252	0.29684	GO_bp:go_spliceosomal_tri_snrnp_complex_assembly
GO_bp:go_rna_methylation	52	0.0535	0.00286	0.1	0.29691	GO_bp:go_rna_methylation
GO_bp:go_lipoprotein_m...	117	0.0433	0.00346	0.0812	0.29707	GO_bp:go_lipoprotein_metabolic_process
GO_bp:go_protein_foldi...	11	0.131	0.00322	0.246	0.29714	GO_bp:go_protein_folding_in_endoplasmic_reticulum
GO_bp:go_maternal_proc...	59	0.0574	0.00327	0.108	0.29735	GO_bp:go_maternal_process_involved_in_female_pregnancy
GO_bp:go_primary_amino...	13	0.122	0.00326	0.229	0.29737	GO_bp:go_primary_amino_compound_metabolic_process
GO_bp:go_negative_regu...	19	0.106	0.00343	0.2	0.29775	GO_bp:go_negative_regulation_of_myotube_differentiation
GO_bp:go_lymphocyte_di...	200	0.0316	0.0033	0.0598	0.29855	GO_bp:go_lymphocyte_differentiation
GO_bp:go_zinc_ii_ion_t...	26	0.0903	0.00342	0.171	0.2986	GO_bp:go_zinc_ii_ion_transport
GO_bp:go_phosphate_con...	1895	0.0107	0.00326	0.0202	0.29868	GO_bp:go_phosphate_containing_compound_metabolic_process
GO_bp:go_ventral_spina...	46	0.0686	0.00345	0.13	0.2989	GO_bp:go_ventral_spinal_cord_development
GO_bp:go_respiratory_c...	18	0.118	0.00373	0.224	0.29895	GO_bp:go_respiratory_chain_complex_iv_assembly
GO_bp:go_heart_growth	25	0.0891	0.0033	0.169	0.29898	GO_bp:go_heart_growth
GO_bp:go_negative_regu...	18	0.108	0.00339	0.204	0.29902	GO_bp:go_negative_regulation_of_megakaryocyte_differentiation
GO_bp:go_positive_regu...	23	0.0876	0.00312	0.167	0.2995	GO_bp:go_positive_regulation_of_cell_junction_assembly
GO_bp:go_regulation_of...	808	0.0159	0.00328	0.0302	0.29964	GO_bp:go_regulation_of_cell_development
GO_bp:go_calcium_ion_t...	213	0.0293	0.00315	0.0558	0.29994	GO_bp:go_calcium_ion_transport
GO_bp:go_positive_regu...	13	0.144	0.00385	0.275	0.30075	GO_bp:go_positive_regulation_of_muscle_cell_apoptotic_process
GO_bp:go_atp_biosynthe...	36	0.0674	0.003	0.129	0.30084	GO_bp:go_atp_biosynthetic_process
GO_bp:go_cellular_resp...	60	0.0587	0.00337	0.113	0.30148	GO_bp:go_cellular_response_to_hydrogen_peroxide
GO_bp:go_regulation_of...	143	0.0379	0.00335	0.073	0.3017	GO_bp:go_regulation_of_muscle_contraction
GO_bp:go_interaction_w...	135	0.0372	0.0032	0.0719	0.30235	GO_bp:go_interaction_with_host
GO_bp:go_glucose_catab...	25	0.0838	0.00311	0.162	0.30244	GO_bp:go_glucose_catabolic_process
GO_bp:go_smad_protein_...	53	0.0592	0.0032	0.115	0.30267	GO_bp:go_smad_protein_signal_transduction
GO_bp:go_protein_modif...	811	0.0155	0.0032	0.03	0.3028	GO_bp:go_protein_modification_by_small_protein_conjugation_or_removal
GO_bp:go_ovarian_folli...	58	0.059	0.00333	0.114	0.30284	GO_bp:go_ovarian_follicle_development
GO_bp:go_chemokine_med...	68	0.0648	0.00396	0.126	0.30289	GO_bp:go_chemokine_mediated_signaling_pathway
GO_bp:go_positive_regu...	153	0.0359	0.00328	0.0697	0.30322	GO_bp:go_positive_regulation_of_multi_organism_process
GO_bp:go_regulation_of...	215	0.0298	0.00322	0.0578	0.30326	GO_bp:go_regulation_of_nucleocytoplasmic_transport
GO_bp:go_thymocyte_agg...	44	0.0619	0.00304	0.12	0.30365	GO_bp:go_thymocyte_aggregation
GO_bp:go_t_cell_differ...	44	0.0619	0.00304	0.12	0.30365	GO_bp:go_t_cell_differentiation_in_thymus
GO_bp:go_camp_metaboli...	34	0.075	0.00324	0.146	0.30369	GO_bp:go_camp_metabolic_process
GO_bp:go_phosphatidyle...	14	0.113	0.00313	0.22	0.30405	GO_bp:go_phosphatidylethanolamine_biosynthetic_process
GO_bp:go_multicellular...	66	0.0506	0.00305	0.0992	0.30496	GO_bp:go_multicellular_organismal_response_to_stress
GO_bp:go_cell_prolifer...	647	0.0175	0.00324	0.0343	0.30511	GO_bp:go_cell_proliferation
GO_bp:go_positive_regu...	36	0.0703	0.00313	0.138	0.30543	GO_bp:go_positive_regulation_of_protein_localization_to_cell_periphery
GO_bp:go_positive_regu...	36	0.0703	0.00313	0.138	0.30543	GO_bp:go_positive_regulation_of_protein_localization_to_plasma_membrane
GO_bp:go_adaptive_immu...	113	0.0396	0.00312	0.078	0.30561	GO_bp:go_adaptive_immune_response_based_on_somatic_recombination_of_immune_receptors_built_from_immunoglobulin_superfamily_domains
GO_bp:go_glycerolipid_...	206	0.0301	0.00319	0.0592	0.30562	GO_bp:go_glycerolipid_biosynthetic_process
GO_bp:go_dephosphoryla...	270	0.0256	0.00309	0.0504	0.30586	GO_bp:go_dephosphorylation
GO_bp:go_regulation_of...	37	0.0703	0.00317	0.139	0.30588	GO_bp:go_regulation_of_gluconeogenesis
GO_bp:go_nucleotide_ex...	26	0.0684	0.00259	0.135	0.3062	GO_bp:go_nucleotide_excision_repair_preincision_complex_assembly
GO_bp:go_positive_regu...	15	0.107	0.00308	0.212	0.30628	GO_bp:go_positive_regulation_of_monocyte_chemotaxis
GO_bp:go_amino_sugar_m...	37	0.0659	0.00297	0.13	0.30634	GO_bp:go_amino_sugar_metabolic_process
GO_bp:go_anterior_post...	187	0.0329	0.00333	0.0652	0.30681	GO_bp:go_anterior_posterior_pattern_specification
GO_bp:go_positive_regu...	187	0.03	0.00303	0.0594	0.30684	GO_bp:go_positive_regulation_of_protein_complex_assembly
GO_bp:go_glyceraldehyd...	18	0.0971	0.00306	0.192	0.30685	GO_bp:go_glyceraldehyde_3_phosphate_metabolic_process
GO_bp:go_positive_regu...	52	0.0591	0.00316	0.117	0.30696	GO_bp:go_positive_regulation_of_phospholipase_activity
GO_bp:go_negative_regu...	35	0.0724	0.00318	0.144	0.30706	GO_bp:go_negative_regulation_of_muscle_tissue_development
GO_bp:go_positive_regu...	9	0.165	0.00368	0.328	0.30723	GO_bp:go_positive_regulation_of_oxidative_stress_induced_cell_death
GO_bp:go_regulation_of...	27	0.0831	0.0032	0.165	0.30725	GO_bp:go_regulation_of_vascular_endothelial_growth_factor_receptor_signaling_pathway
GO_bp:go_mitotic_g2_m_...	18	0.114	0.00358	0.226	0.30734	GO_bp:go_mitotic_g2_m_transition_checkpoint
GO_bp:go_serine_family...	40	0.069	0.00323	0.137	0.30767	GO_bp:go_serine_family_amino_acid_metabolic_process
GO_bp:go_positive_regu...	13	0.111	0.00297	0.222	0.30854	GO_bp:go_positive_regulation_of_cardiac_muscle_cell_differentiation
GO_bp:go_regulation_of...	12	0.122	0.00315	0.246	0.30922	GO_bp:go_regulation_of_dendritic_cell_differentiation
GO_bp:go_cellular_resp...	51	0.0646	0.00342	0.13	0.30927	GO_bp:go_cellular_response_to_camp
GO_bp:go_mesonephric_t...	51	0.0634	0.00336	0.128	0.30967	GO_bp:go_mesonephric_tubule_morphogenesis
GO_bp:go_branching_inv...	42	0.0688	0.00331	0.139	0.30977	GO_bp:go_branching_involved_in_ureteric_bud_morphogenesis
GO_bp:go_regulation_of...	46	0.0591	0.00297	0.119	0.30981	GO_bp:go_regulation_of_vasodilation
GO_bp:go_positive_regu...	77	0.0496	0.00322	0.0999	0.30982	GO_bp:go_positive_regulation_of_myeloid_cell_differentiation
GO_bp:go_regulation_of...	99	0.0405	0.00299	0.0817	0.30988	GO_bp:go_regulation_of_tumor_necrosis_factor_superfamily_cytokine_production
GO_bp:go_alkaloid_meta...	14	0.107	0.00298	0.216	0.30988	GO_bp:go_alkaloid_metabolic_process
GO_bp:go_catecholamine...	13	0.134	0.00358	0.27	0.30996	GO_bp:go_catecholamine_transport
GO_bp:go_positive_regu...	37	0.076	0.00343	0.153	0.31021	GO_bp:go_positive_regulation_of_cation_channel_activity
GO_bp:go_nephric_duct_...	11	0.144	0.00354	0.291	0.31031	GO_bp:go_nephric_duct_morphogenesis
GO_bp:go_regulation_of...	50	0.0635	0.00333	0.129	0.31064	GO_bp:go_regulation_of_smooth_muscle_cell_migration
GO_bp:go_positive_regu...	124	0.0372	0.00306	0.0753	0.31068	GO_bp:go_positive_regulation_of_transmembrane_transport
GO_bp:go_cellular_macr...	1178	0.0124	0.00306	0.0252	0.31075	GO_bp:go_cellular_macromolecule_localization
GO_bp:go_regulation_of...	27	0.0725	0.00279	0.147	0.31087	GO_bp:go_regulation_of_protein_targeting_to_membrane
GO_bp:go_bone_cell_dev...	21	0.104	0.00352	0.21	0.31096	GO_bp:go_bone_cell_development
GO_bp:go_vascular_smoo...	12	0.12	0.00309	0.244	0.31107	GO_bp:go_vascular_smooth_muscle_contraction
GO_bp:go_positive_regu...	23	0.0874	0.00311	0.178	0.31125	GO_bp:go_positive_regulation_of_dna_templated_transcription_initiation
GO_bp:go_gliogenesis	171	0.0317	0.00306	0.0645	0.3115	GO_bp:go_gliogenesis
GO_bp:go_regulation_of...	32	0.0737	0.00309	0.15	0.31204	GO_bp:go_regulation_of_transcription_from_rna_polymerase_ii_promoter_in_response_to_hypoxia
GO_bp:go_regulation_of...	33	0.0709	0.00302	0.145	0.31214	GO_bp:go_regulation_of_bone_resorption
GO_bp:go_anatomical_st...	932	0.0137	0.00302	0.028	0.31252	GO_bp:go_anatomical_structure_formation_involved_in_morphogenesis
GO_bp:go_positive_regu...	38	0.0676	0.00309	0.139	0.31278	GO_bp:go_positive_regulation_of_release_of_sequestered_calcium_ion_into_cytosol
GO_bp:go_skeletal_musc...	52	0.0532	0.00285	0.109	0.31288	GO_bp:go_skeletal_muscle_cell_differentiation
GO_bp:go_response_to_r...	12	0.113	0.00289	0.231	0.31304	GO_bp:go_response_to_redox_state
GO_bp:go_centriole_ass...	18	0.106	0.00335	0.219	0.31337	GO_bp:go_centriole_assembly
GO_bp:go_nadp_metaboli...	28	0.0773	0.00303	0.159	0.31342	GO_bp:go_nadp_metabolic_process
GO_bp:go_embryo_develo...	871	0.0146	0.00313	0.0301	0.31378	GO_bp:go_embryo_development
GO_bp:go_regulation_of...	120	0.0362	0.00294	0.075	0.31446	GO_bp:go_regulation_of_protein_kinase_b_signaling
GO_bp:go_positive_regu...	24	0.0818	0.00297	0.169	0.31448	GO_bp:go_positive_regulation_of_g_protein_coupled_receptor_protein_signaling_pathway
GO_bp:go_sulfur_amino_...	19	0.089	0.00288	0.184	0.31456	GO_bp:go_sulfur_amino_acid_biosynthetic_process
GO_bp:go_positive_regu...	13	0.0983	0.00263	0.204	0.31484	GO_bp:go_positive_regulation_of_renal_sodium_excretion
GO_bp:go_megakaryocyte...	15	0.12	0.00346	0.25	0.31503	GO_bp:go_megakaryocyte_development
GO_bp:go_regulation_of...	71	0.0472	0.00294	0.0979	0.31506	GO_bp:go_regulation_of_release_of_sequestered_calcium_ion_into_cytosol
GO_bp:go_fat_cell_diff...	105	0.04	0.00303	0.0834	0.31593	GO_bp:go_fat_cell_differentiation
GO_bp:go_golgi_vesicle...	305	0.0222	0.00286	0.0465	0.31602	GO_bp:go_golgi_vesicle_transport
GO_bp:go_left_right_pa...	22	0.0849	0.00295	0.177	0.31607	GO_bp:go_left_right_pattern_formation
GO_bp:go_cranial_nerve...	22	0.0988	0.00344	0.207	0.31676	GO_bp:go_cranial_nerve_morphogenesis
GO_bp:go_inorganic_ani...	117	0.039	0.00312	0.0819	0.31695	GO_bp:go_inorganic_anion_transport
GO_bp:go_response_to_c...	165	0.0301	0.00286	0.0635	0.31747	GO_bp:go_response_to_carbohydrate
GO_bp:go_regulation_of...	13	0.106	0.00283	0.223	0.31761	GO_bp:go_regulation_of_vasculogenesis
GO_bp:go_negative_regu...	27	0.0734	0.00283	0.155	0.31772	GO_bp:go_negative_regulation_of_notch_signaling_pathway
GO_bp:go_regulation_of...	125	0.0364	0.00301	0.0768	0.31803	GO_bp:go_regulation_of_lipid_biosynthetic_process
GO_bp:go_positive_regu...	51	0.0571	0.00303	0.121	0.31803	GO_bp:go_positive_regulation_of_striated_muscle_cell_differentiation
GO_bp:go_retinoic_acid...	21	0.0812	0.00276	0.172	0.31819	GO_bp:go_retinoic_acid_metabolic_process
GO_bp:go_protein_k48_l...	18	0.0979	0.00308	0.208	0.31878	GO_bp:go_protein_k48_linked_deubiquitination
GO_bp:go_cytoplasmic_t...	13	0.115	0.00307	0.243	0.31888	GO_bp:go_cytoplasmic_translational_initiation
GO_bp:go_regulation_of...	22	0.0882	0.00307	0.187	0.31889	GO_bp:go_regulation_of_telomere_capping
GO_bp:go_protein_homot...	18	0.0838	0.00264	0.178	0.31903	GO_bp:go_protein_homotrimerization
GO_bp:go_developmental...	37	0.0674	0.00304	0.144	0.31943	GO_bp:go_developmental_pigmentation
GO_bp:go_negative_regu...	120	0.0365	0.00296	0.0779	0.31953	GO_bp:go_negative_regulation_of_ion_transport
GO_bp:go_negative_regu...	10	0.116	0.00273	0.248	0.31972	GO_bp:go_negative_regulation_of_protein_activation_cascade
GO_bp:go_estrous_cycle	19	0.0991	0.0032	0.211	0.31975	GO_bp:go_estrous_cycle
GO_bp:go_modification_...	44	0.0568	0.00279	0.121	0.31989	GO_bp:go_modification_by_symbiont_of_host_morphology_or_physiology
GO_bp:go_positive_regu...	79	0.0469	0.00309	0.1	0.31992	GO_bp:go_positive_regulation_of_leukocyte_chemotaxis
GO_bp:go_positive_regu...	839	0.0139	0.00291	0.0296	0.32003	GO_bp:go_positive_regulation_of_intracellular_signal_transduction
GO_bp:go_establishment...	15	0.105	0.00301	0.224	0.32031	GO_bp:go_establishment_of_mitochondrion_localization
GO_bp:go_positive_regu...	64	0.0475	0.00282	0.102	0.32031	GO_bp:go_positive_regulation_of_b_cell_activation
GO_bp:go_regulation_of...	10	0.122	0.00286	0.262	0.32089	GO_bp:go_regulation_of_nlrp3_inflammasome_complex_assembly
GO_bp:go_positive_regu...	34	0.0685	0.00296	0.147	0.32104	GO_bp:go_positive_regulation_of_protein_acetylation
GO_bp:go_striatum_deve...	15	0.102	0.00294	0.221	0.32155	GO_bp:go_striatum_development
GO_bp:go_wnt_signaling...	39	0.061	0.00283	0.132	0.32157	GO_bp:go_wnt_signaling_pathway_calcium_modulating_pathway
GO_bp:go_chromatin_sil...	36	0.081	0.0036	0.175	0.32165	GO_bp:go_chromatin_silencing_at_rdna
GO_bp:go_regulation_of...	20	0.0873	0.0029	0.189	0.3218	GO_bp:go_regulation_of_lymphocyte_chemotaxis
GO_bp:go_regulation_of...	68	0.0451	0.00276	0.0976	0.32201	GO_bp:go_regulation_of_tyrosine_phosphorylation_of_stat_protein
GO_bp:go_positive_regu...	164	0.0328	0.00311	0.0712	0.3223	GO_bp:go_positive_regulation_of_erk1_and_erk2_cascade
GO_bp:go_dna_ligation_...	12	0.106	0.00274	0.231	0.32249	GO_bp:go_dna_ligation_involved_in_dna_repair
GO_bp:go_regulation_of...	26	0.0683	0.00258	0.148	0.32258	GO_bp:go_regulation_of_sprouting_angiogenesis
GO_bp:go_coronary_vasc...	37	0.0705	0.00318	0.153	0.32268	GO_bp:go_coronary_vasculature_development
GO_bp:go_protein_local...	359	0.0202	0.00281	0.044	0.32289	GO_bp:go_protein_localization_to_membrane
GO_bp:go_protein_k63_l...	35	0.0637	0.00279	0.139	0.32295	GO_bp:go_protein_k63_linked_ubiquitination
GO_bp:go_forebrain_dev...	343	0.0213	0.00291	0.0465	0.32317	GO_bp:go_forebrain_development
GO_bp:go_positive_regu...	908	0.0129	0.0028	0.0281	0.32337	GO_bp:go_positive_regulation_of_transport
GO_bp:go_homocysteine_...	11	0.123	0.00302	0.269	0.32363	GO_bp:go_homocysteine_metabolic_process
GO_bp:go_positive_regu...	13	0.099	0.00265	0.217	0.32383	GO_bp:go_positive_regulation_of_transcription_elongation_from_rna_polymerase_ii_promoter
GO_bp:go_cellular_resp...	184	0.0288	0.00289	0.0631	0.32387	GO_bp:go_cellular_response_to_extracellular_stimulus
GO_bp:go_histone_h3_k9...	13	0.107	0.00287	0.235	0.3239	GO_bp:go_histone_h3_k9_modification
GO_bp:go_regulation_of...	17	0.105	0.00322	0.231	0.32394	GO_bp:go_regulation_of_acrosome_reaction
GO_bp:go_divalent_inor...	256	0.0236	0.00278	0.0516	0.32394	GO_bp:go_divalent_inorganic_cation_transport
GO_bp:go_protein_trans...	26	0.0718	0.00272	0.157	0.32408	GO_bp:go_protein_transport_along_microtubule
GO_bp:go_intraciliary_...	26	0.0718	0.00272	0.157	0.32408	GO_bp:go_intraciliary_transport
GO_bp:go_muscle_cell_p...	19	0.0917	0.00297	0.201	0.32438	GO_bp:go_muscle_cell_proliferation
GO_bp:go_response_to_a...	352	0.0207	0.00285	0.0454	0.32448	GO_bp:go_response_to_alcohol
GO_bp:go_non_canonical...	139	0.0326	0.00284	0.0717	0.32469	GO_bp:go_non_canonical_wnt_signaling_pathway
GO_bp:go_negative_regu...	15	0.0886	0.00255	0.195	0.32502	GO_bp:go_negative_regulation_of_circadian_rhythm
GO_bp:go_cell_differen...	11	0.115	0.00282	0.253	0.32524	GO_bp:go_cell_differentiation_involved_in_metanephros_development
GO_bp:go_regulation_of...	60	0.0481	0.00276	0.107	0.32621	GO_bp:go_regulation_of_interleukin_8_production
GO_bp:go_regulation_of...	11	0.103	0.00254	0.229	0.32647	GO_bp:go_regulation_of_attachment_of_spindle_microtubules_to_kinetochore
GO_bp:go_forelimb_morp...	39	0.0656	0.00304	0.146	0.32668	GO_bp:go_forelimb_morphogenesis
GO_bp:go_gabaergic_neu...	14	0.108	0.00299	0.24	0.32697	GO_bp:go_gabaergic_neuron_differentiation
GO_bp:go_positive_regu...	20	0.0886	0.00294	0.198	0.32699	GO_bp:go_positive_regulation_of_nitric_oxide_synthase_activity
GO_bp:go_dna_replicati...	50	0.0512	0.00268	0.114	0.32704	GO_bp:go_dna_replication_independent_nucleosome_assembly
GO_bp:go_dna_replicati...	50	0.0512	0.00268	0.114	0.32704	GO_bp:go_dna_replication_independent_nucleosome_organization
GO_bp:go_female_sex_di...	111	0.0363	0.00283	0.0812	0.32737	GO_bp:go_female_sex_differentiation
GO_bp:go_regulation_of...	61	0.0484	0.0028	0.108	0.32749	GO_bp:go_regulation_of_reactive_oxygen_species_biosynthetic_process
GO_bp:go_positive_regu...	20	0.0887	0.00294	0.199	0.32764	GO_bp:go_positive_regulation_of_lipid_storage
GO_bp:go_regulation_of...	233	0.025	0.00282	0.0561	0.32774	GO_bp:go_regulation_of_canonical_wnt_signaling_pathway
GO_bp:go_muscle_tissue...	268	0.0233	0.00281	0.0523	0.32781	GO_bp:go_muscle_tissue_development
GO_bp:go_pattern_speci...	406	0.0194	0.00286	0.0435	0.32829	GO_bp:go_pattern_specification_process
GO_bp:go_response_to_i...	12	0.0882	0.00227	0.199	0.32846	GO_bp:go_response_to_inactivity
GO_bp:go_negative_regu...	26	0.0827	0.00313	0.186	0.32853	GO_bp:go_negative_regulation_of_cytokine_biosynthetic_process
GO_bp:go_positive_regu...	796	0.0135	0.00276	0.0304	0.32866	GO_bp:go_positive_regulation_of_immune_system_process
GO_bp:go_positive_regu...	139	0.0308	0.00269	0.0695	0.32896	GO_bp:go_positive_regulation_of_cell_growth
GO_bp:go_negative_regu...	31	0.0684	0.00283	0.155	0.3297	GO_bp:go_negative_regulation_of_t_cell_differentiation
GO_bp:go_cellular_meta...	35	0.0579	0.00254	0.131	0.32976	GO_bp:go_cellular_metabolic_compound_salvage
GO_bp:go_protein_desta...	33	0.0649	0.00276	0.147	0.32978	GO_bp:go_protein_destabilization
GO_bp:go_positive_regu...	15	0.0872	0.00251	0.198	0.32988	GO_bp:go_positive_regulation_of_nuclease_activity
GO_bp:go_positive_regu...	11	0.0951	0.00234	0.216	0.32998	GO_bp:go_positive_regulation_of_receptor_recycling
GO_bp:go_peptidyl_argi...	14	0.109	0.00303	0.248	0.33	GO_bp:go_peptidyl_arginine_methylation
GO_bp:go_glyoxylate_me...	27	0.0624	0.0024	0.142	0.33014	GO_bp:go_glyoxylate_metabolic_process
GO_bp:go_calcium_ion_t...	151	0.029	0.00263	0.0661	0.33071	GO_bp:go_calcium_ion_transmembrane_transport
GO_bp:go_positive_regu...	14	0.109	0.00303	0.249	0.33075	GO_bp:go_positive_regulation_of_fatty_acid_oxidation
GO_bp:go_single_organi...	441	0.018	0.00277	0.0411	0.33091	GO_bp:go_single_organism_cell_adhesion
GO_bp:go_positive_regu...	411	0.0186	0.00277	0.0426	0.33106	GO_bp:go_positive_regulation_of_locomotion
GO_bp:go_amino_acid_im...	15	0.0995	0.00286	0.228	0.33106	GO_bp:go_amino_acid_import
GO_bp:go_pyrimidine_nu...	19	0.0916	0.00296	0.21	0.33114	GO_bp:go_pyrimidine_nucleoside_catabolic_process
GO_bp:go_ncrna_metabol...	513	0.0156	0.00259	0.0358	0.33116	GO_bp:go_ncrna_metabolic_process
GO_bp:go_regulation_of...	50	0.0536	0.00281	0.123	0.33204	GO_bp:go_regulation_of_morphogenesis_of_a_branching_structure
GO_bp:go_positive_regu...	82	0.0385	0.00258	0.0887	0.33224	GO_bp:go_positive_regulation_of_chromatin_modification
GO_bp:go_positive_regu...	47	0.0535	0.00272	0.123	0.33234	GO_bp:go_positive_regulation_of_actin_filament_bundle_assembly
GO_bp:go_activation_of...	22	0.0732	0.00255	0.169	0.33237	GO_bp:go_activation_of_protein_kinase_b_activity
GO_bp:go_male_meiosis_i	17	0.0807	0.00247	0.186	0.33254	GO_bp:go_male_meiosis_i
GO_bp:go_sympathetic_n...	21	0.0867	0.00295	0.2	0.33262	GO_bp:go_sympathetic_nervous_system_development
GO_bp:go_heterochromat...	10	0.129	0.00302	0.297	0.33273	GO_bp:go_heterochromatin_organization
GO_bp:go_peptidyl_lysi...	71	0.0447	0.00279	0.103	0.33276	GO_bp:go_peptidyl_lysine_methylation
GO_bp:go_fatty_acid_bi...	108	0.0355	0.00273	0.0821	0.33285	GO_bp:go_fatty_acid_biosynthetic_process
GO_bp:go_left_right_ax...	13	0.0982	0.00263	0.228	0.33312	GO_bp:go_left_right_axis_specification
GO_bp:go_sprouting_ang...	45	0.0529	0.00263	0.123	0.33318	GO_bp:go_sprouting_angiogenesis
GO_bp:go_regulation_of...	64	0.0458	0.00272	0.106	0.33354	GO_bp:go_regulation_of_vasoconstriction
GO_bp:go_axonemal_dyne...	21	0.0718	0.00244	0.167	0.33359	GO_bp:go_axonemal_dynein_complex_assembly
GO_bp:go_regulation_of...	17	0.0925	0.00283	0.215	0.33371	GO_bp:go_regulation_of_energy_homeostasis
GO_bp:go_enteric_nervo...	11	0.115	0.00282	0.267	0.33386	GO_bp:go_enteric_nervous_system_development
GO_bp:go_response_to_a...	47	0.057	0.0029	0.134	0.33504	GO_bp:go_response_to_amine
GO_bp:go_interleukin_1...	12	0.101	0.00261	0.238	0.33512	GO_bp:go_interleukin_1_mediated_signaling_pathway
GO_bp:go_brain_morphog...	34	0.0613	0.00265	0.144	0.33517	GO_bp:go_brain_morphogenesis
GO_bp:go_ribonucleopro...	411	0.017	0.00253	0.0399	0.33518	GO_bp:go_ribonucleoprotein_complex_biogenesis
GO_bp:go_positive_regu...	52	0.0482	0.00258	0.113	0.33525	GO_bp:go_positive_regulation_of_calcium_ion_import
GO_bp:go_negative_regu...	17	0.0906	0.00277	0.213	0.33535	GO_bp:go_negative_regulation_of_tissue_remodeling
GO_bp:go_pyrimidine_co...	10	0.104	0.00243	0.244	0.3355	GO_bp:go_pyrimidine_containing_compound_salvage
GO_bp:go_pyrimidine_nu...	10	0.104	0.00243	0.244	0.3355	GO_bp:go_pyrimidine_nucleoside_salvage
GO_bp:go_protein_polym...	61	0.0436	0.00253	0.103	0.33551	GO_bp:go_protein_polymerization
GO_bp:go_chromosome_se...	259	0.0225	0.00267	0.053	0.33566	GO_bp:go_chromosome_segregation
GO_bp:go_positive_regu...	81	0.0393	0.00262	0.093	0.33605	GO_bp:go_positive_regulation_of_leukocyte_mediated_immunity
GO_bp:go_insulin_recep...	79	0.0391	0.00258	0.0928	0.33665	GO_bp:go_insulin_receptor_signaling_pathway
GO_bp:go_cilium_movement	35	0.0564	0.00248	0.134	0.33683	GO_bp:go_cilium_movement
GO_bp:go_regulation_of...	452	0.0167	0.0026	0.0398	0.33711	GO_bp:go_regulation_of_anatomical_structure_size
GO_bp:go_positive_regu...	63	0.0451	0.00266	0.107	0.33711	GO_bp:go_positive_regulation_of_lipid_biosynthetic_process
GO_bp:go_regulation_of...	38	0.0562	0.00257	0.134	0.33732	GO_bp:go_regulation_of_phospholipase_c_activity
GO_bp:go_regulation_of...	201	0.0246	0.00258	0.0586	0.33735	GO_bp:go_regulation_of_calcium_ion_transport
GO_bp:go_negative_regu...	18	0.086	0.00271	0.205	0.33758	GO_bp:go_negative_regulation_of_viral_entry_into_host_cell
GO_bp:go_acrosome_asse...	13	0.0762	0.00204	0.182	0.33782	GO_bp:go_acrosome_assembly
GO_bp:go_negative_regu...	12	0.1	0.00258	0.24	0.33783	GO_bp:go_negative_regulation_of_dna_damage_response_signal_transduction_by_p53_class_mediator
GO_bp:go_s_adenosylmet...	18	0.0868	0.00273	0.208	0.33816	GO_bp:go_s_adenosylmethionine_metabolic_process
GO_bp:go_b_cell_mediat...	61	0.0457	0.00265	0.11	0.33844	GO_bp:go_b_cell_mediated_immunity
GO_bp:go_regulation_of...	15	0.0769	0.00221	0.185	0.33845	GO_bp:go_regulation_of_translational_fidelity
GO_bp:go_trna_threonyl...	10	0.0943	0.00221	0.227	0.33894	GO_bp:go_trna_threonylcarbamoyladenosine_metabolic_process
GO_bp:go_membrane_docking	66	0.04	0.00241	0.0966	0.33945	GO_bp:go_membrane_docking
GO_bp:go_centrosome_cycle	43	0.0552	0.00268	0.134	0.34007	GO_bp:go_centrosome_cycle
GO_bp:go_anatomical_st...	12	0.106	0.00272	0.258	0.34085	GO_bp:go_anatomical_structure_regression
GO_bp:go_negative_regu...	30	0.0671	0.00273	0.164	0.34093	GO_bp:go_negative_regulation_of_dna_biosynthetic_process
GO_bp:go_innate_immune...	547	0.0155	0.00265	0.0379	0.34122	GO_bp:go_innate_immune_response
GO_bp:go_mitochondrial...	29	0.0585	0.00234	0.143	0.3415	GO_bp:go_mitochondrial_rna_metabolic_process
GO_bp:go_extracellular...	12	0.114	0.00294	0.28	0.34153	GO_bp:go_extracellular_fibril_organization
GO_bp:go_regulation_of...	11	0.0997	0.00245	0.245	0.34185	GO_bp:go_regulation_of_cell_cell_adhesion_mediated_by_cadherin
GO_bp:go_negative_regu...	17	0.0838	0.00256	0.206	0.34193	GO_bp:go_negative_regulation_of_cell_aging
GO_bp:go_endoderm_form...	50	0.0477	0.0025	0.117	0.34203	GO_bp:go_endoderm_formation
GO_bp:go_negative_regu...	17	0.0758	0.00232	0.186	0.34211	GO_bp:go_negative_regulation_of_behavior
GO_bp:go_small_molecul...	421	0.0168	0.00253	0.0413	0.34222	GO_bp:go_small_molecule_biosynthetic_process
GO_bp:go_cellular_resp...	25	0.0744	0.00276	0.183	0.34225	GO_bp:go_cellular_response_to_toxic_substance
GO_bp:go_regulation_of...	18	0.0871	0.00274	0.215	0.34279	GO_bp:go_regulation_of_interferon_alpha_production
GO_bp:go_divalent_inor...	333	0.019	0.00255	0.047	0.34284	GO_bp:go_divalent_inorganic_cation_homeostasis
GO_bp:go_gland_morphog...	96	0.0362	0.00263	0.0897	0.34319	GO_bp:go_gland_morphogenesis
GO_bp:go_response_to_p...	12	0.11	0.00282	0.272	0.34325	GO_bp:go_response_to_parathyroid_hormone
GO_bp:go_regulation_of...	244	0.022	0.00254	0.0546	0.34329	GO_bp:go_regulation_of_peptide_transport
GO_bp:go_secondary_met...	19	0.0778	0.00252	0.193	0.34336	GO_bp:go_secondary_metabolite_biosynthetic_process
GO_bp:go_positive_regu...	22	0.0682	0.00237	0.17	0.34363	GO_bp:go_positive_regulation_of_multicellular_organismal_metabolic_process
GO_bp:go_positive_regu...	22	0.0682	0.00237	0.17	0.34363	GO_bp:go_positive_regulation_of_collagen_metabolic_process
GO_bp:go_exploration_b...	23	0.0726	0.00258	0.18	0.34372	GO_bp:go_exploration_behavior
GO_bp:go_chondroitin_s...	12	0.0904	0.00233	0.225	0.34374	GO_bp:go_chondroitin_sulfate_catabolic_process
GO_bp:go_positive_regu...	33	0.0619	0.00264	0.154	0.34396	GO_bp:go_positive_regulation_of_interleukin_12_production
GO_bp:go_toxin_metabol...	12	0.0981	0.00252	0.245	0.34432	GO_bp:go_toxin_metabolic_process
GO_bp:go_regulation_of...	458	0.0161	0.00253	0.0404	0.34473	GO_bp:go_regulation_of_hormone_levels
GO_bp:go_detection_of_...	17	0.0811	0.00248	0.204	0.34519	GO_bp:go_detection_of_temperature_stimulus
GO_bp:go_maturation_of...	13	0.0851	0.00228	0.214	0.34525	GO_bp:go_maturation_of_lsu_rrna
GO_bp:go_positive_regu...	21	0.0683	0.00232	0.171	0.3453	GO_bp:go_positive_regulation_of_adherens_junction_organization
GO_bp:go_regulation_of...	14	0.0747	0.00207	0.188	0.34548	GO_bp:go_regulation_of_mesoderm_development
GO_bp:go_protein_kinas...	31	0.0631	0.00261	0.159	0.34551	GO_bp:go_protein_kinase_c_activating_g_protein_coupled_receptor_signaling_pathway
GO_bp:go_positive_regu...	117	0.0319	0.00256	0.0805	0.34578	GO_bp:go_positive_regulation_of_chemotaxis
GO_bp:go_response_to_m...	15	0.0929	0.00267	0.234	0.34581	GO_bp:go_response_to_muramyl_dipeptide
GO_bp:go_l_amino_acid_...	12	0.0995	0.00256	0.251	0.34596	GO_bp:go_l_amino_acid_import
GO_bp:go_regulation_of...	22	0.0714	0.00248	0.18	0.346	GO_bp:go_regulation_of_feeding_behavior
GO_bp:go_histone_h4_k1...	15	0.0763	0.00219	0.193	0.34649	GO_bp:go_histone_h4_k16_acetylation
GO_bp:go_behavioral_re...	13	0.0899	0.00241	0.229	0.34753	GO_bp:go_behavioral_response_to_pain
GO_bp:go_activation_of...	12	0.113	0.00291	0.289	0.348	GO_bp:go_activation_of_transmembrane_receptor_protein_tyrosine_kinase_activity
GO_bp:go_coenzyme_cata...	12	0.104	0.00267	0.266	0.34802	GO_bp:go_coenzyme_catabolic_process
GO_bp:go_positive_regu...	1708	0.0084	0.00245	0.0216	0.34863	GO_bp:go_positive_regulation_of_molecular_function
GO_bp:go_purine_contai...	15	0.077	0.00221	0.199	0.34915	GO_bp:go_purine_containing_compound_salvage
GO_bp:go_regulation_of...	366	0.0173	0.00243	0.0446	0.34915	GO_bp:go_regulation_of_cell_cell_adhesion
GO_bp:go_cell_differen...	54	0.0456	0.00248	0.118	0.34984	GO_bp:go_cell_differentiation_in_spinal_cord
GO_bp:go_retrograde_tr...	13	0.0795	0.00213	0.206	0.35003	GO_bp:go_retrograde_transport_endosome_to_plasma_membrane
GO_bp:go_negative_regu...	788	0.012	0.00245	0.0313	0.35041	GO_bp:go_negative_regulation_of_catalytic_activity
GO_bp:go_regulation_of...	28	0.0624	0.00245	0.163	0.35103	GO_bp:go_regulation_of_intracellular_estrogen_receptor_signaling_pathway
GO_bp:go_regulation_of...	76	0.0362	0.00234	0.0947	0.35105	GO_bp:go_regulation_of_cellular_response_to_heat
GO_bp:go_g_protein_cou...	13	0.0928	0.00248	0.243	0.35124	GO_bp:go_g_protein_coupled_glutamate_receptor_signaling_pathway
GO_bp:go_osteoblast_de...	18	0.076	0.00239	0.199	0.35127	GO_bp:go_osteoblast_development
GO_bp:go_positive_regu...	34	0.0573	0.00248	0.15	0.35149	GO_bp:go_positive_regulation_of_vasoconstriction
GO_bp:go_glutamine_fam...	18	0.0757	0.00238	0.199	0.3515	GO_bp:go_glutamine_family_amino_acid_biosynthetic_process
GO_bp:go_regulation_of...	11	0.111	0.00273	0.291	0.35186	GO_bp:go_regulation_of_ventricular_cardiac_muscle_cell_action_potential
GO_bp:go_positive_regu...	37	0.049	0.00221	0.129	0.35196	GO_bp:go_positive_regulation_of_tyrosine_phosphorylation_of_stat3_protein
GO_bp:go_pseudouridine...	16	0.0685	0.00203	0.18	0.35208	GO_bp:go_pseudouridine_synthesis
GO_bp:go_cell_prolifer...	26	0.0641	0.00243	0.169	0.3521	GO_bp:go_cell_proliferation_in_forebrain
GO_bp:go_negative_regu...	88	0.035	0.00243	0.0923	0.35219	GO_bp:go_negative_regulation_of_viral_process
GO_bp:go_regulation_of...	12	0.0934	0.0024	0.246	0.35219	GO_bp:go_regulation_of_timing_of_cell_differentiation
GO_bp:go_regulation_of...	12	0.0934	0.0024	0.246	0.35219	GO_bp:go_regulation_of_development_heterochronic
GO_bp:go_negative_regu...	28	0.0568	0.00223	0.15	0.35268	GO_bp:go_negative_regulation_of_intracellular_steroid_hormone_receptor_signaling_pathway
GO_bp:go_inner_cell_ma...	11	0.0926	0.00228	0.245	0.35303	GO_bp:go_inner_cell_mass_cell_proliferation
GO_bp:go_tissue_develo...	1463	0.00882	0.0024	0.0234	0.35311	GO_bp:go_tissue_development
GO_bp:go_negative_regu...	12	0.0941	0.00242	0.25	0.35315	GO_bp:go_negative_regulation_of_monooxygenase_activity
GO_bp:go_proteoglycan_...	79	0.0357	0.00235	0.0949	0.35342	GO_bp:go_proteoglycan_metabolic_process
GO_bp:go_positive_regu...	72	0.0385	0.00242	0.102	0.35347	GO_bp:go_positive_regulation_of_protein_binding
GO_bp:go_regulation_of...	11	0.0886	0.00218	0.236	0.35366	GO_bp:go_regulation_of_cholesterol_homeostasis
GO_bp:go_tissue_remode...	85	0.0338	0.00231	0.0904	0.35416	GO_bp:go_tissue_remodeling
GO_bp:go_regulation_of...	144	0.0273	0.00242	0.073	0.35417	GO_bp:go_regulation_of_leukocyte_migration
GO_bp:go_nad_biosynthe...	15	0.0953	0.00274	0.255	0.35423	GO_bp:go_nad_biosynthetic_process
GO_bp:go_positive_regu...	66	0.0387	0.00233	0.104	0.35438	GO_bp:go_positive_regulation_of_lymphocyte_mediated_immunity
GO_bp:go_sister_chroma...	168	0.024	0.0023	0.0646	0.35484	GO_bp:go_sister_chromatid_segregation
GO_bp:go_angiogenesis_...	15	0.0799	0.0023	0.215	0.35486	GO_bp:go_angiogenesis_involved_in_wound_healing
GO_bp:go_response_to_salt	15	0.0768	0.00221	0.207	0.35532	GO_bp:go_response_to_salt
GO_bp:go_negative_regu...	13	0.0957	0.00256	0.258	0.35551	GO_bp:go_negative_regulation_of_oligodendrocyte_differentiation
GO_bp:go_response_to_a...	29	0.0586	0.00234	0.159	0.3558	GO_bp:go_response_to_amphetamine
GO_bp:go_regulation_of...	18	0.0656	0.00207	0.178	0.35584	GO_bp:go_regulation_of_cell_migration_involved_in_sprouting_angiogenesis
GO_bp:go_limbic_system...	93	0.0322	0.0023	0.0878	0.35685	GO_bp:go_limbic_system_development
GO_bp:go_positive_regu...	48	0.0447	0.00229	0.122	0.35735	GO_bp:go_positive_regulation_of_myeloid_leukocyte_differentiation
GO_bp:go_angiogenesis	288	0.0179	0.00224	0.049	0.35741	GO_bp:go_angiogenesis
GO_bp:go_protein_impor...	12	0.0887	0.00228	0.243	0.35749	GO_bp:go_protein_import_into_peroxisome_matrix
GO_bp:go_mature_b_cell...	17	0.0722	0.00221	0.198	0.35763	GO_bp:go_mature_b_cell_differentiation
GO_bp:go_ethanol_metab...	13	0.0944	0.00253	0.259	0.35764	GO_bp:go_ethanol_metabolic_process
GO_bp:go_convergent_ex...	14	0.086	0.00239	0.237	0.35811	GO_bp:go_convergent_extension
GO_bp:go_phosphatidyli...	26	0.0686	0.0026	0.189	0.35829	GO_bp:go_phosphatidylinositol_3_kinase_signaling
GO_bp:go_epithelial_to...	11	0.0954	0.00235	0.264	0.35872	GO_bp:go_epithelial_to_mesenchymal_transition_involved_in_endocardial_cushion_formation
GO_bp:go_oocyte_differ...	38	0.046	0.0021	0.127	0.35895	GO_bp:go_oocyte_differentiation
GO_bp:go_inner_dynein_...	11	0.0805	0.00198	0.224	0.35937	GO_bp:go_inner_dynein_arm_assembly
GO_bp:go_response_to_p...	24	0.0567	0.00206	0.158	0.3596	GO_bp:go_response_to_prostaglandin_e
GO_bp:go_rna_capping	36	0.0449	0.002	0.125	0.35979	GO_bp:go_rna_capping
GO_bp:go_7_methylguano...	36	0.0449	0.002	0.125	0.35979	GO_bp:go_7_methylguanosine_rna_capping
GO_bp:go_regulation_of...	27	0.0599	0.00231	0.167	0.35983	GO_bp:go_regulation_of_viral_entry_into_host_cell
GO_bp:go_sperm_capacit...	18	0.0733	0.00231	0.205	0.36011	GO_bp:go_sperm_capacitation
GO_bp:go_cell_development	1373	0.00853	0.00226	0.0238	0.36022	GO_bp:go_cell_development
GO_bp:go_positive_regu...	45	0.0445	0.00221	0.125	0.36048	GO_bp:go_positive_regulation_of_neuron_apoptotic_process
GO_bp:go_cellular_resp...	102	0.031	0.00232	0.0869	0.36057	GO_bp:go_cellular_response_to_reactive_oxygen_species
GO_bp:go_negative_regu...	147	0.0245	0.0022	0.0687	0.36078	GO_bp:go_negative_regulation_of_multi_organism_process
GO_bp:go_rostrocaudal_...	11	0.0938	0.00231	0.264	0.36107	GO_bp:go_rostrocaudal_neural_tube_patterning
GO_bp:go_regulation_of...	62	0.0384	0.00224	0.108	0.36115	GO_bp:go_regulation_of_phospholipase_activity
GO_bp:go_neurological_...	11	0.0868	0.00214	0.245	0.36134	GO_bp:go_neurological_system_process_involved_in_regulation_of_systemic_arterial_blood_pressure
GO_bp:go_regulation_of...	1734	0.00746	0.00219	0.021	0.36139	GO_bp:go_regulation_of_transport
GO_bp:go_regulation_of...	60	0.0404	0.00232	0.114	0.36166	GO_bp:go_regulation_of_atpase_activity
GO_bp:go_peroxisomal_t...	16	0.0772	0.00229	0.218	0.3619	GO_bp:go_peroxisomal_transport
GO_bp:go_n_acetylgluco...	14	0.0803	0.00223	0.228	0.36228	GO_bp:go_n_acetylglucosamine_metabolic_process
GO_bp:go_antigen_proce...	88	0.033	0.00229	0.0938	0.36266	GO_bp:go_antigen_processing_and_presentation_of_peptide_antigen_via_mhc_class_i
GO_bp:go_regulation_of...	29	0.0541	0.00216	0.154	0.3628	GO_bp:go_regulation_of_vascular_permeability
GO_bp:go_fibril_organi...	18	0.0795	0.0025	0.227	0.36287	GO_bp:go_fibril_organization
GO_bp:go_negative_regu...	14	0.086	0.00239	0.245	0.3629	GO_bp:go_negative_regulation_of_retinoic_acid_receptor_signaling_pathway
GO_bp:go_response_to_a...	69	0.0337	0.00207	0.096	0.36298	GO_bp:go_response_to_activity
GO_bp:go_positive_regu...	385	0.015	0.00217	0.0431	0.36349	GO_bp:go_positive_regulation_of_cellular_component_biogenesis
GO_bp:go_regulation_of...	30	0.0519	0.00211	0.149	0.36411	GO_bp:go_regulation_of_viral_release_from_host_cell
GO_bp:go_positive_regu...	30	0.0544	0.00221	0.157	0.36461	GO_bp:go_positive_regulation_of_smooth_muscle_cell_migration
GO_bp:go_regulation_of...	32	0.0496	0.00208	0.144	0.36538	GO_bp:go_regulation_of_actin_cytoskeleton_reorganization
GO_bp:go_keratan_sulfa...	12	0.0864	0.00222	0.251	0.36547	GO_bp:go_keratan_sulfate_catabolic_process
GO_bp:go_innate_immune...	99	0.0287	0.00212	0.0836	0.36548	GO_bp:go_innate_immune_response_activating_cell_surface_receptor_signaling_pathway
GO_bp:go_termination_o...	59	0.034	0.00194	0.0992	0.36578	GO_bp:go_termination_of_rna_polymerase_ii_transcription
GO_bp:go_regulation_of...	157	0.0244	0.00226	0.0712	0.36589	GO_bp:go_regulation_of_dna_replication
GO_bp:go_heparan_sulfa...	22	0.062	0.00216	0.181	0.36615	GO_bp:go_heparan_sulfate_proteoglycan_biosynthetic_process
GO_bp:go_embryonic_pla...	78	0.0322	0.00211	0.0942	0.36616	GO_bp:go_embryonic_placenta_development
GO_bp:go_regulation_of...	14	0.0783	0.00217	0.229	0.36623	GO_bp:go_regulation_of_neurotransmitter_uptake
GO_bp:go_cerebral_cort...	27	0.0556	0.00214	0.163	0.36629	GO_bp:go_cerebral_cortex_radially_oriented_cell_migration
GO_bp:go_cellular_resp...	14	0.0825	0.00229	0.242	0.36649	GO_bp:go_cellular_response_to_vitamin_d
GO_bp:go_erythrocyte_m...	10	0.0921	0.00216	0.27	0.36654	GO_bp:go_erythrocyte_maturation
GO_bp:go_nuclear_chrom...	218	0.0194	0.00212	0.057	0.36668	GO_bp:go_nuclear_chromosome_segregation
GO_bp:go_exogenous_dru...	10	0.0923	0.00217	0.271	0.36676	GO_bp:go_exogenous_drug_catabolic_process
GO_bp:go_gastrulation	150	0.0234	0.00212	0.0689	0.36678	GO_bp:go_gastrulation
GO_bp:go_protein_o_lin...	97	0.0281	0.00205	0.0827	0.36703	GO_bp:go_protein_o_linked_glycosylation
GO_bp:go_regulation_of...	25	0.0563	0.00209	0.166	0.36725	GO_bp:go_regulation_of_ryanodine_sensitive_calcium_release_channel_activity
GO_bp:go_positive_regu...	50	0.0403	0.00211	0.119	0.36743	GO_bp:go_positive_regulation_of_intrinsic_apoptotic_signaling_pathway
GO_bp:go_maintenance_o...	29	0.0451	0.0018	0.133	0.36748	GO_bp:go_maintenance_of_protein_localization_in_organelle
GO_bp:go_regulation_of...	13	0.0709	0.0019	0.21	0.36775	GO_bp:go_regulation_of_cell_fate_specification
GO_bp:go_negative_regu...	19	0.0688	0.00223	0.204	0.36776	GO_bp:go_negative_regulation_of_meiotic_cell_cycle
GO_bp:go_cellular_resp...	18	0.0777	0.00245	0.23	0.36779	GO_bp:go_cellular_response_to_gamma_radiation
GO_bp:go_response_to_o...	61	0.0355	0.00205	0.105	0.36789	GO_bp:go_response_to_osmotic_stress
GO_bp:go_regulation_of...	13	0.0771	0.00206	0.229	0.36795	GO_bp:go_regulation_of_ire1_mediated_unfolded_protein_response
GO_bp:go_cellular_resp...	49	0.0406	0.00211	0.121	0.36804	GO_bp:go_cellular_response_to_fatty_acid
GO_bp:go_negative_regu...	21	0.0589	0.002	0.175	0.36811	GO_bp:go_negative_regulation_of_neural_precursor_cell_proliferation
GO_bp:go_antigen_proce...	18	0.0615	0.00194	0.183	0.36863	GO_bp:go_antigen_processing_and_presentation_of_endogenous_antigen
GO_bp:go_positive_regu...	73	0.0316	0.002	0.0942	0.36884	GO_bp:go_positive_regulation_of_stat_cascade
GO_bp:go_positive_regu...	73	0.0316	0.002	0.0942	0.36884	GO_bp:go_positive_regulation_of_jak_stat_cascade
GO_bp:go_megakaryocyte...	18	0.0747	0.00235	0.223	0.36896	GO_bp:go_megakaryocyte_differentiation
GO_bp:go_negative_regu...	17	0.0624	0.00191	0.187	0.36927	GO_bp:go_negative_regulation_of_stem_cell_proliferation
GO_bp:go_thioester_met...	78	0.0338	0.00221	0.101	0.36928	GO_bp:go_thioester_metabolic_process
GO_bp:go_acyl_coa_meta...	78	0.0338	0.00221	0.101	0.36928	GO_bp:go_acyl_coa_metabolic_process
GO_bp:go_protein_ubiqu...	600	0.0114	0.00204	0.0342	0.36938	GO_bp:go_protein_ubiquitination
GO_bp:go_intestinal_ep...	10	0.0896	0.0021	0.269	0.36964	GO_bp:go_intestinal_epithelial_cell_development
GO_bp:go_developmental...	26	0.0527	0.00199	0.159	0.36977	GO_bp:go_developmental_programmed_cell_death
GO_bp:go_sterol_transport	50	0.0425	0.00223	0.128	0.37037	GO_bp:go_sterol_transport
GO_bp:go_protein_stabi...	124	0.0242	0.00199	0.0732	0.37051	GO_bp:go_protein_stabilization
GO_bp:go_cellular_resp...	114	0.0261	0.00207	0.0792	0.37064	GO_bp:go_cellular_response_to_starvation
GO_bp:go_small_molecul...	1698	0.0071	0.00207	0.0215	0.3708	GO_bp:go_small_molecule_metabolic_process
GO_bp:go_response_to_w...	11	0.0786	0.00193	0.239	0.37102	GO_bp:go_response_to_water_deprivation
GO_bp:go_chromatin_ass...	153	0.0247	0.00226	0.0753	0.37128	GO_bp:go_chromatin_assembly_or_disassembly
GO_bp:go_regulation_of...	85	0.0302	0.00206	0.092	0.37129	GO_bp:go_regulation_of_generation_of_precursor_metabolites_and_energy
GO_bp:go_polyamine_met...	13	0.0744	0.00199	0.227	0.37162	GO_bp:go_polyamine_metabolic_process
GO_bp:go_antigen_proce...	62	0.0343	0.002	0.105	0.37171	GO_bp:go_antigen_processing_and_presentation_of_exogenous_peptide_antigen_via_mhc_class_i
GO_bp:go_negative_regu...	12	0.0833	0.00214	0.256	0.37222	GO_bp:go_negative_regulation_of_response_to_food
GO_bp:go_negative_regu...	12	0.0833	0.00214	0.256	0.37222	GO_bp:go_negative_regulation_of_appetite
GO_bp:go_dna_modification	75	0.0313	0.00201	0.0963	0.37256	GO_bp:go_dna_modification
GO_bp:go_regulation_of...	1254	0.00823	0.00209	0.0253	0.3726	GO_bp:go_regulation_of_hydrolase_activity
GO_bp:go_regulation_of...	18	0.0634	0.002	0.195	0.3726	GO_bp:go_regulation_of_heterotypic_cell_cell_adhesion
GO_bp:go_aminoglycan_c...	64	0.0309	0.00183	0.0954	0.37311	GO_bp:go_aminoglycan_catabolic_process
GO_bp:go_methylation_d...	11	0.0778	0.00191	0.241	0.3732	GO_bp:go_methylation_dependent_chromatin_silencing
GO_bp:go_positive_regu...	225	0.0186	0.00205	0.0575	0.37347	GO_bp:go_positive_regulation_of_ion_transport
GO_bp:go_polysaccharid...	74	0.0312	0.00199	0.0968	0.37381	GO_bp:go_polysaccharide_metabolic_process
GO_bp:go_regulation_of...	100	0.0275	0.00204	0.0856	0.37381	GO_bp:go_regulation_of_interleukin_6_production
GO_bp:go_detection_of_...	16	0.0763	0.00227	0.238	0.37404	GO_bp:go_detection_of_light_stimulus_involved_in_visual_perception
GO_bp:go_detection_of_...	16	0.0763	0.00227	0.238	0.37404	GO_bp:go_detection_of_light_stimulus_involved_in_sensory_perception
GO_bp:go_negative_regu...	32	0.0466	0.00195	0.145	0.3741	GO_bp:go_negative_regulation_of_cyclin_dependent_protein_kinase_activity
GO_bp:go_regulation_of...	26	0.0553	0.00209	0.174	0.375	GO_bp:go_regulation_of_protein_localization_to_cell_surface
GO_bp:go_regulation_of...	58	0.0362	0.00205	0.114	0.37531	GO_bp:go_regulation_of_vesicle_fusion
GO_bp:go_mammary_gland...	114	0.0251	0.00198	0.0792	0.3756	GO_bp:go_mammary_gland_development
GO_bp:go_retrograde_ve...	74	0.0285	0.00182	0.09	0.37562	GO_bp:go_retrograde_vesicle_mediated_transport_golgi_to_er
GO_bp:go_proximal_dist...	32	0.0498	0.00209	0.157	0.37578	GO_bp:go_proximal_distal_pattern_formation
GO_bp:go_glycolipid_bi...	61	0.035	0.00203	0.111	0.37587	GO_bp:go_glycolipid_biosynthetic_process
GO_bp:go_kidney_morpho...	78	0.0316	0.00206	0.1	0.37611	GO_bp:go_kidney_morphogenesis
GO_bp:go_amyloid_precu...	13	0.0758	0.00203	0.24	0.3763	GO_bp:go_amyloid_precursor_protein_metabolic_process
GO_bp:go_positive_regu...	48	0.039	0.002	0.124	0.37636	GO_bp:go_positive_regulation_of_chemokine_production
GO_bp:go_mammary_gland...	53	0.0349	0.00188	0.111	0.37694	GO_bp:go_mammary_gland_epithelium_development
GO_bp:go_protein_manno...	21	0.0533	0.00181	0.171	0.37773	GO_bp:go_protein_mannosylation
GO_bp:go_regulation_of...	43	0.0403	0.00196	0.13	0.37817	GO_bp:go_regulation_of_release_of_cytochrome_c_from_mitochondria
GO_bp:go_trachea_devel...	19	0.0659	0.00213	0.213	0.37855	GO_bp:go_trachea_development
GO_bp:go_inactivation_...	24	0.0543	0.00197	0.177	0.37944	GO_bp:go_inactivation_of_mapk_activity
GO_bp:go_regulation_of...	88	0.0264	0.00183	0.0859	0.37947	GO_bp:go_regulation_of_calcium_ion_transport_into_cytosol
GO_bp:go_negative_regu...	18	0.0537	0.00169	0.175	0.37951	GO_bp:go_negative_regulation_of_interleukin_1_production
GO_bp:go_regulation_of...	14	0.0666	0.00185	0.218	0.37992	GO_bp:go_regulation_of_corticosteroid_hormone_secretion
GO_bp:go_chondroitin_s...	28	0.0459	0.0018	0.15	0.38008	GO_bp:go_chondroitin_sulfate_proteoglycan_biosynthetic_process
GO_bp:go_pigment_metab...	57	0.0324	0.00182	0.106	0.38009	GO_bp:go_pigment_metabolic_process
GO_bp:go_oxalate_trans...	12	0.0808	0.00208	0.266	0.38044	GO_bp:go_oxalate_transport
GO_bp:go_regulation_of...	204	0.0184	0.00194	0.0606	0.38086	GO_bp:go_regulation_of_symbiosis_encompassing_mutualism_through_parasitism
GO_bp:go_negative_regu...	595	0.0106	0.0019	0.0352	0.38112	GO_bp:go_negative_regulation_of_protein_modification_process
GO_bp:go_negative_regu...	14	0.08	0.00222	0.264	0.38118	GO_bp:go_negative_regulation_of_stress_fiber_assembly
GO_bp:go_rho_protein_s...	48	0.0357	0.00184	0.118	0.38136	GO_bp:go_rho_protein_signal_transduction
GO_bp:go_response_to_pain	29	0.045	0.0018	0.15	0.38198	GO_bp:go_response_to_pain
GO_bp:go_regulation_of...	81	0.0292	0.00195	0.0973	0.38199	GO_bp:go_regulation_of_lipase_activity
GO_bp:go_regulation_of...	15	0.0625	0.0018	0.209	0.38239	GO_bp:go_regulation_of_mammary_gland_epithelial_cell_proliferation
GO_bp:go_pentose_metab...	12	0.0668	0.00172	0.223	0.38239	GO_bp:go_pentose_metabolic_process
GO_bp:go_macromolecule...	59	0.0314	0.00179	0.105	0.38249	GO_bp:go_macromolecule_deacylation
GO_bp:go_neutral_lipid...	28	0.0526	0.00206	0.176	0.38283	GO_bp:go_neutral_lipid_biosynthetic_process
GO_bp:go_acylglycerol_...	28	0.0526	0.00206	0.176	0.38283	GO_bp:go_acylglycerol_biosynthetic_process
GO_bp:go_neural_nucleu...	60	0.0325	0.00186	0.109	0.38306	GO_bp:go_neural_nucleus_development
GO_bp:go_peptidyl_cyst...	19	0.0595	0.00193	0.2	0.38315	GO_bp:go_peptidyl_cysteine_modification
GO_bp:go_positive_regu...	162	0.0193	0.00182	0.0651	0.38343	GO_bp:go_positive_regulation_of_peptidyl_tyrosine_phosphorylation
GO_bp:go_positive_regu...	47	0.0374	0.0019	0.126	0.3835	GO_bp:go_positive_regulation_of_regulated_secretory_pathway
GO_bp:go_copulation	17	0.0733	0.00224	0.248	0.38366	GO_bp:go_copulation
GO_bp:go_cytoplasmic_t...	36	0.0374	0.00167	0.127	0.38415	GO_bp:go_cytoplasmic_translation
GO_bp:go_activation_of...	192	0.0179	0.00183	0.061	0.38434	GO_bp:go_activation_of_innate_immune_response
GO_bp:go_peptide_secre...	56	0.0341	0.00189	0.116	0.38446	GO_bp:go_peptide_secretion
GO_bp:go_mesenchyme_de...	180	0.0185	0.00183	0.0629	0.38448	GO_bp:go_mesenchyme_development
GO_bp:go_epithelium_de...	913	0.00865	0.00189	0.0295	0.38481	GO_bp:go_epithelium_development
GO_bp:go_regulation_of...	26	0.0475	0.0018	0.163	0.38501	GO_bp:go_regulation_of_cellular_senescence
GO_bp:go_trabecula_for...	23	0.0572	0.00203	0.196	0.38522	GO_bp:go_trabecula_formation
GO_bp:go_response_to_o...	17	0.0634	0.00194	0.218	0.38541	GO_bp:go_response_to_oxygen_radical
GO_bp:go_negative_regu...	13	0.065	0.00174	0.224	0.38557	GO_bp:go_negative_regulation_of_substrate_adhesion_dependent_cell_spreading
GO_bp:go_basement_memb...	11	0.0684	0.00168	0.235	0.38571	GO_bp:go_basement_membrane_organization
GO_bp:go_regulation_of...	43	0.0397	0.00193	0.137	0.38599	GO_bp:go_regulation_of_muscle_cell_apoptotic_process
GO_bp:go_mechanorecept...	50	0.0371	0.00195	0.128	0.38599	GO_bp:go_mechanoreceptor_differentiation
GO_bp:go_regulation_of...	22	0.0526	0.00183	0.182	0.38602	GO_bp:go_regulation_of_mitochondrial_membrane_permeability_involved_in_apoptotic_process
GO_bp:go_serotonin_met...	10	0.0828	0.00194	0.287	0.38628	GO_bp:go_serotonin_metabolic_process
GO_bp:go_positive_regu...	275	0.0146	0.00179	0.0507	0.38657	GO_bp:go_positive_regulation_of_cell_activation
GO_bp:go_body_morphoge...	42	0.0376	0.00181	0.131	0.38714	GO_bp:go_body_morphogenesis
GO_bp:go_tumor_necrosi...	115	0.0223	0.00177	0.0777	0.38717	GO_bp:go_tumor_necrosis_factor_mediated_signaling_pathway
GO_bp:go_negative_regu...	38	0.0345	0.00158	0.12	0.38721	GO_bp:go_negative_regulation_of_endocytosis
GO_bp:go_positive_regu...	233	0.0157	0.00177	0.0549	0.38724	GO_bp:go_positive_regulation_of_innate_immune_response
GO_bp:go_columnar_cubo...	47	0.0383	0.00195	0.134	0.38738	GO_bp:go_columnar_cuboidal_epithelial_cell_development
GO_bp:go_rna_polyadeny...	28	0.0413	0.00162	0.144	0.38742	GO_bp:go_rna_polyadenylation
GO_bp:go_regulation_of...	12	0.0768	0.00198	0.269	0.38761	GO_bp:go_regulation_of_respiratory_burst
GO_bp:go_chromatin_sil...	84	0.0314	0.00213	0.11	0.38772	GO_bp:go_chromatin_silencing
GO_bp:go_purine_nucleo...	86	0.0253	0.00173	0.0887	0.3879	GO_bp:go_purine_nucleoside_biosynthetic_process
GO_bp:go_purine_ribonu...	86	0.0253	0.00173	0.0887	0.3879	GO_bp:go_purine_ribonucleoside_biosynthetic_process
GO_bp:go_fatty_acyl_co...	48	0.0367	0.00189	0.129	0.38806	GO_bp:go_fatty_acyl_coa_metabolic_process
GO_bp:go_defense_respo...	70	0.0286	0.00177	0.101	0.38878	GO_bp:go_defense_response_to_gram_positive_bacterium
GO_bp:go_cell_division	446	0.0111	0.00172	0.0393	0.3889	GO_bp:go_cell_division
GO_bp:go_intracellular...	744	0.00864	0.00171	0.0306	0.38892	GO_bp:go_intracellular_protein_transport
GO_bp:go_regulation_of...	528	0.0106	0.00177	0.0374	0.38898	GO_bp:go_regulation_of_cell_morphogenesis
GO_bp:go_regulation_of...	30	0.0446	0.00181	0.158	0.38903	GO_bp:go_regulation_of_dna_templated_transcription_initiation
GO_bp:go_negative_regu...	35	0.0431	0.00189	0.153	0.38909	GO_bp:go_negative_regulation_of_epithelial_cell_apoptotic_process
GO_bp:go_regulation_of...	67	0.0276	0.00168	0.0984	0.38939	GO_bp:go_regulation_of_cellular_amino_acid_metabolic_process
GO_bp:go_positive_regu...	20	0.0484	0.00161	0.173	0.39007	GO_bp:go_positive_regulation_of_natural_killer_cell_mediated_immunity
GO_bp:go_branching_inv...	16	0.0583	0.00173	0.209	0.39013	GO_bp:go_branching_involved_in_salivary_gland_morphogenesis
GO_bp:go_negative_regu...	37	0.0397	0.00179	0.143	0.39045	GO_bp:go_negative_regulation_of_mitochondrion_organization
GO_bp:go_female_genita...	15	0.0616	0.00177	0.222	0.39086	GO_bp:go_female_genitalia_development
GO_bp:go_response_to_e...	1408	0.00645	0.00173	0.0234	0.39142	GO_bp:go_response_to_endogenous_stimulus
GO_bp:go_cell_cycle_g1...	105	0.021	0.00159	0.0762	0.39158	GO_bp:go_cell_cycle_g1_s_phase_transition
GO_bp:go_g1_s_transiti...	105	0.021	0.00159	0.0762	0.39158	GO_bp:go_g1_s_transition_of_mitotic_cell_cycle
GO_bp:go_gamma_aminobu...	20	0.0593	0.00197	0.215	0.39161	GO_bp:go_gamma_aminobutyric_acid_signaling_pathway
GO_bp:go_tyrosine_phos...	10	0.0804	0.00189	0.293	0.39191	GO_bp:go_tyrosine_phosphorylation_of_stat_protein
GO_bp:go_regulation_of...	157	0.0183	0.00169	0.0666	0.39192	GO_bp:go_regulation_of_signal_transduction_by_p53_class_mediator
GO_bp:go_regulation_of...	234	0.0155	0.00175	0.0569	0.39225	GO_bp:go_regulation_of_organ_morphogenesis
GO_bp:go_activation_of...	16	0.0545	0.00162	0.199	0.39241	GO_bp:go_activation_of_nf_kappab_inducing_kinase_activity
GO_bp:go_nucleotide_ex...	19	0.0401	0.0013	0.147	0.39275	GO_bp:go_nucleotide_excision_repair_dna_incision_3_to_lesion
GO_bp:go_nucleotide_ex...	19	0.0401	0.0013	0.147	0.39275	GO_bp:go_nucleotide_excision_repair_preincision_complex_stabilization
GO_bp:go_extracellular...	13	0.0619	0.00166	0.228	0.39296	GO_bp:go_extracellular_negative_regulation_of_signal_transduction
GO_bp:go_extracellular...	13	0.0619	0.00166	0.228	0.39296	GO_bp:go_extracellular_regulation_of_signal_transduction
GO_bp:go_lipid_storage	27	0.0449	0.00173	0.165	0.39305	GO_bp:go_lipid_storage
GO_bp:go_positive_regu...	17	0.0641	0.00196	0.236	0.39316	GO_bp:go_positive_regulation_of_synaptic_transmission_glutamatergic
GO_bp:go_regulation_of...	114	0.0207	0.00163	0.0764	0.39333	GO_bp:go_regulation_of_mrna_metabolic_process
GO_bp:go_regulation_of...	12	0.0686	0.00176	0.253	0.39334	GO_bp:go_regulation_of_glomerular_filtration
GO_bp:go_glycine_metab...	16	0.0665	0.00197	0.246	0.39359	GO_bp:go_glycine_metabolic_process
GO_bp:go_regulation_of...	35	0.034	0.00149	0.126	0.39361	GO_bp:go_regulation_of_gastrulation
GO_bp:go_multicellular...	31	0.0435	0.00179	0.161	0.39391	GO_bp:go_multicellular_organism_aging
GO_bp:go_barbed_end_ac...	13	0.0669	0.00179	0.249	0.39407	GO_bp:go_barbed_end_actin_filament_capping
GO_bp:go_spermatid_nuc...	18	0.0499	0.00157	0.186	0.39417	GO_bp:go_spermatid_nucleus_differentiation
GO_bp:go_mrna_modifica...	10	0.0688	0.00162	0.256	0.39419	GO_bp:go_mrna_modification
GO_bp:go_branch_elonga...	18	0.0531	0.00167	0.198	0.39426	GO_bp:go_branch_elongation_of_an_epithelium
GO_bp:go_palate_develo...	84	0.0259	0.00176	0.0965	0.39431	GO_bp:go_palate_development
GO_bp:go_methionine_bi...	14	0.0572	0.00159	0.214	0.39433	GO_bp:go_methionine_biosynthetic_process
GO_bp:go_positive_regu...	20	0.0459	0.00152	0.172	0.39503	GO_bp:go_positive_regulation_of_lymphocyte_apoptotic_process
GO_bp:go_sensory_perce...	21	0.0488	0.00166	0.184	0.39559	GO_bp:go_sensory_perception_of_temperature_stimulus
GO_bp:go_vitamin_trans...	33	0.0381	0.00163	0.144	0.39559	GO_bp:go_vitamin_transport
GO_bp:go_regulation_of...	20	0.0503	0.00167	0.19	0.39586	GO_bp:go_regulation_of_ruffle_assembly
GO_bp:go_negative_regu...	44	0.0314	0.00154	0.119	0.39621	GO_bp:go_negative_regulation_of_lipid_biosynthetic_process
GO_bp:go_establishment...	1597	0.00567	0.00161	0.0216	0.3963	GO_bp:go_establishment_of_localization_in_cell
GO_bp:go_inositol_lipi...	120	0.0213	0.00172	0.0813	0.39677	GO_bp:go_inositol_lipid_mediated_signaling
GO_bp:go_epithelial_ce...	23	0.0447	0.00159	0.171	0.39708	GO_bp:go_epithelial_cell_differentiation_involved_in_kidney_development
GO_bp:go_i_kappab_phos...	11	0.0601	0.00148	0.23	0.39718	GO_bp:go_i_kappab_phosphorylation
GO_bp:go_positive_regu...	61	0.0279	0.00161	0.107	0.39723	GO_bp:go_positive_regulation_of_phosphatidylinositol_3_kinase_signaling
GO_bp:go_glycosphingol...	25	0.0473	0.00176	0.182	0.39765	GO_bp:go_glycosphingolipid_biosynthetic_process
GO_bp:go_cellular_resp...	17	0.0525	0.00161	0.203	0.39785	GO_bp:go_cellular_response_to_prostaglandin_e_stimulus
GO_bp:go_cardioblast_d...	13	0.0677	0.00181	0.262	0.39809	GO_bp:go_cardioblast_differentiation
GO_bp:go_regulation_of...	21	0.0503	0.00171	0.195	0.39816	GO_bp:go_regulation_of_protein_import_into_nucleus_translocation
GO_bp:go_neural_tube_d...	146	0.0175	0.00157	0.0684	0.39878	GO_bp:go_neural_tube_development
GO_bp:go_purine_nucleo...	19	0.0496	0.0016	0.194	0.3989	GO_bp:go_purine_nucleobase_metabolic_process
GO_bp:go_coenzyme_meta...	252	0.0141	0.00165	0.0552	0.39892	GO_bp:go_coenzyme_metabolic_process
GO_bp:go_nicotinamide_...	18	0.0551	0.00173	0.216	0.39935	GO_bp:go_nicotinamide_nucleotide_biosynthetic_process
GO_bp:go_pyridine_nucl...	18	0.0551	0.00173	0.216	0.39935	GO_bp:go_pyridine_nucleotide_biosynthetic_process
GO_bp:go_response_to_d...	33	0.0378	0.00161	0.149	0.39958	GO_bp:go_response_to_dexamethasone
GO_bp:go_steroid_metab...	229	0.0141	0.00157	0.0555	0.39974	GO_bp:go_steroid_metabolic_process
GO_bp:go_platelet_degr...	99	0.0216	0.00159	0.0855	0.40024	GO_bp:go_platelet_degranulation
GO_bp:go_retinoic_acid...	18	0.0477	0.0015	0.189	0.40027	GO_bp:go_retinoic_acid_receptor_signaling_pathway
GO_bp:go_negative_regu...	13	0.0629	0.00168	0.249	0.40031	GO_bp:go_negative_regulation_of_digestive_system_process
GO_bp:go_l_glutamate_t...	13	0.0655	0.00175	0.26	0.40036	GO_bp:go_l_glutamate_transmembrane_transport
GO_bp:go_antigen_proce...	15	0.0497	0.00143	0.198	0.40077	GO_bp:go_antigen_processing_and_presentation_of_endogenous_peptide_antigen
GO_bp:go_neutral_lipid...	79	0.0231	0.00152	0.0919	0.40089	GO_bp:go_neutral_lipid_metabolic_process
GO_bp:go_negative_regu...	14	0.0575	0.0016	0.23	0.40131	GO_bp:go_negative_regulation_of_lipase_activity
GO_bp:go_sulfur_compou...	32	0.04	0.00168	0.16	0.40143	GO_bp:go_sulfur_compound_transport
GO_bp:go_chromosome_lo...	11	0.0731	0.0018	0.293	0.40148	GO_bp:go_chromosome_localization_to_nuclear_envelope_involved_in_homologous_chromosome_segregation
GO_bp:go_regulation_of...	12	0.0599	0.00154	0.241	0.40172	GO_bp:go_regulation_of_female_gonad_development
GO_bp:go_homophilic_ce...	145	0.022	0.00196	0.0883	0.40181	GO_bp:go_homophilic_cell_adhesion_via_plasma_membrane_adhesion_molecules
GO_bp:go_regulation_of...	42	0.0324	0.00156	0.13	0.40199	GO_bp:go_regulation_of_bone_remodeling
GO_bp:go_perk_mediated...	12	0.0627	0.00161	0.253	0.40202	GO_bp:go_perk_mediated_unfolded_protein_response
GO_bp:go_histone_methy...	80	0.0239	0.00159	0.0967	0.40231	GO_bp:go_histone_methylation
GO_bp:go_establishment...	1360	0.00575	0.00151	0.0233	0.40249	GO_bp:go_establishment_of_protein_localization
GO_bp:go_leukocyte_mig...	11	0.0652	0.00161	0.265	0.4027	GO_bp:go_leukocyte_migration_involved_in_inflammatory_response
GO_bp:go_negative_regu...	17	0.052	0.00159	0.211	0.40284	GO_bp:go_negative_regulation_of_striated_muscle_cell_apoptotic_process
GO_bp:go_regulation_of...	160	0.017	0.00159	0.0694	0.40318	GO_bp:go_regulation_of_nuclear_division
GO_bp:go_male_genitali...	20	0.0462	0.00153	0.189	0.40344	GO_bp:go_male_genitalia_development
GO_bp:go_regulation_of...	17	0.0523	0.0016	0.214	0.40356	GO_bp:go_regulation_of_exosomal_secretion
GO_bp:go_negative_regu...	103	0.0199	0.0015	0.0817	0.40374	GO_bp:go_negative_regulation_of_protein_catabolic_process
GO_bp:go_cranial_skele...	55	0.0264	0.00145	0.109	0.40405	GO_bp:go_cranial_skeletal_system_development
GO_bp:go_positive_regu...	65	0.0258	0.00154	0.106	0.4041	GO_bp:go_positive_regulation_of_lipase_activity
GO_bp:go_chondroitin_s...	23	0.0395	0.00141	0.163	0.40412	GO_bp:go_chondroitin_sulfate_biosynthetic_process
GO_bp:go_regulation_of...	19	0.0438	0.00142	0.181	0.40414	GO_bp:go_regulation_of_steroid_hormone_secretion
GO_bp:go_cerebral_cort...	100	0.0207	0.00153	0.0856	0.40438	GO_bp:go_cerebral_cortex_development
GO_bp:go_parturition	19	0.043	0.00139	0.178	0.40441	GO_bp:go_parturition
GO_bp:go_embryonic_for...	32	0.0385	0.00161	0.159	0.40457	GO_bp:go_embryonic_forelimb_morphogenesis
GO_bp:go_negative_regu...	28	0.0365	0.00143	0.151	0.40463	GO_bp:go_negative_regulation_of_calcium_ion_transmembrane_transport
GO_bp:go_metallo_sulfu...	18	0.0419	0.00132	0.174	0.40464	GO_bp:go_metallo_sulfur_cluster_assembly
GO_bp:go_iron_sulfur_c...	18	0.0419	0.00132	0.174	0.40464	GO_bp:go_iron_sulfur_cluster_assembly
GO_bp:go_cellular_resp...	152	0.0167	0.00152	0.0693	0.4047	GO_bp:go_cellular_response_to_inorganic_substance
GO_bp:go_rrna_methylation	17	0.0449	0.00137	0.187	0.40493	GO_bp:go_rrna_methylation
GO_bp:go_regulation_of...	25	0.0364	0.00135	0.151	0.40508	GO_bp:go_regulation_of_lamellipodium_assembly
GO_bp:go_cell_differen...	34	0.0343	0.00148	0.143	0.40514	GO_bp:go_cell_differentiation_involved_in_kidney_development
GO_bp:go_positive_regu...	127	0.0171	0.00143	0.0715	0.40531	GO_bp:go_positive_regulation_of_protein_localization_to_nucleus
GO_bp:go_regulation_of...	39	0.0321	0.00149	0.134	0.40537	GO_bp:go_regulation_of_cellular_carbohydrate_catabolic_process
GO_bp:go_regulation_of...	39	0.0321	0.00149	0.134	0.40537	GO_bp:go_regulation_of_carbohydrate_catabolic_process
GO_bp:go_negative_regu...	16	0.0491	0.00146	0.205	0.40555	GO_bp:go_negative_regulation_of_interleukin_8_production
GO_bp:go_heart_trabecu...	26	0.0438	0.00166	0.183	0.40557	GO_bp:go_heart_trabecula_morphogenesis
GO_bp:go_male_gamete_g...	431	0.00971	0.00148	0.0407	0.40581	GO_bp:go_male_gamete_generation
GO_bp:go_positive_regu...	343	0.0109	0.00148	0.0458	0.40602	GO_bp:go_positive_regulation_of_defense_response
GO_bp:go_meiosis_i	84	0.0204	0.00139	0.086	0.40617	GO_bp:go_meiosis_i
GO_bp:go_regulation_of...	69	0.0251	0.00155	0.106	0.40636	GO_bp:go_regulation_of_amine_transport
GO_bp:go_positive_regu...	57	0.0257	0.00144	0.109	0.40668	GO_bp:go_positive_regulation_of_tumor_necrosis_factor_superfamily_cytokine_production
GO_bp:go_defense_respo...	43	0.0298	0.00145	0.126	0.40685	GO_bp:go_defense_response_to_gram_negative_bacterium
GO_bp:go_response_to_n...	188	0.0145	0.00147	0.0615	0.40686	GO_bp:go_response_to_nutrient
GO_bp:go_morphogenesis...	26	0.0447	0.00169	0.19	0.40705	GO_bp:go_morphogenesis_of_a_polarized_epithelium
GO_bp:go_embryonic_cam...	24	0.0401	0.00146	0.171	0.40723	GO_bp:go_embryonic_camera_type_eye_morphogenesis
GO_bp:go_intrinsic_apo...	31	0.0347	0.00143	0.148	0.40746	GO_bp:go_intrinsic_apoptotic_signaling_pathway_in_response_to_endoplasmic_reticulum_stress
GO_bp:go_positive_regu...	25	0.0364	0.00135	0.156	0.40753	GO_bp:go_positive_regulation_of_tissue_remodeling
GO_bp:go_tor_signaling	16	0.0489	0.00145	0.21	0.40786	GO_bp:go_tor_signaling
GO_bp:go_tube_formation	126	0.017	0.00142	0.0735	0.40829	GO_bp:go_tube_formation
GO_bp:go_regulation_of...	35	0.0352	0.00154	0.152	0.40845	GO_bp:go_regulation_of_erythrocyte_differentiation
GO_bp:go_positive_regu...	11	0.0595	0.00146	0.258	0.4087	GO_bp:go_positive_regulation_of_protein_sumoylation
GO_bp:go_retina_develo...	129	0.0179	0.0015	0.0775	0.40871	GO_bp:go_retina_development_in_camera_type_eye
GO_bp:go_regulation_of...	222	0.0133	0.00146	0.0575	0.40877	GO_bp:go_regulation_of_synapse_structure_or_activity
GO_bp:go_dna_catabolic...	25	0.0393	0.00146	0.17	0.40877	GO_bp:go_dna_catabolic_process
GO_bp:go_positive_regu...	23	0.0394	0.0014	0.171	0.4088	GO_bp:go_positive_regulation_of_steroid_metabolic_process
GO_bp:go_positive_regu...	17	0.0475	0.00145	0.206	0.40884	GO_bp:go_positive_regulation_of_mrna_3_end_processing
GO_bp:go_outflow_tract...	14	0.0547	0.00152	0.238	0.409	GO_bp:go_outflow_tract_septum_morphogenesis
GO_bp:go_positive_regu...	81	0.0217	0.00145	0.0943	0.409	GO_bp:go_positive_regulation_of_protein_kinase_b_signaling
GO_bp:go_protein_targe...	148	0.0157	0.00141	0.0683	0.40915	GO_bp:go_protein_targeting_to_membrane
GO_bp:go_regulation_of...	12	0.0558	0.00144	0.244	0.40933	GO_bp:go_regulation_of_circadian_sleep_wake_cycle_non_rem_sleep
GO_bp:go_regulation_of...	21	0.0477	0.00162	0.209	0.40949	GO_bp:go_regulation_of_transcription_from_rna_polymerase_i_promoter
GO_bp:go_regulation_of...	12	0.0488	0.00126	0.214	0.40954	GO_bp:go_regulation_of_cytoplasmic_translation
GO_bp:go_learning	127	0.017	0.00142	0.0742	0.40955	GO_bp:go_learning
GO_bp:go_pinocytosis	13	0.0521	0.00139	0.228	0.40979	GO_bp:go_pinocytosis
GO_bp:go_heme_biosynth...	19	0.0456	0.00148	0.2	0.40987	GO_bp:go_heme_biosynthetic_process
GO_bp:go_mammary_gland...	40	0.0301	0.00141	0.132	0.40992	GO_bp:go_mammary_gland_morphogenesis
GO_bp:go_regulation_of...	90	0.0197	0.00139	0.0867	0.40998	GO_bp:go_regulation_of_rna_splicing
GO_bp:go_rhythmic_beha...	19	0.0452	0.00146	0.2	0.4108	GO_bp:go_rhythmic_behavior
GO_bp:go_response_to_a...	51	0.0263	0.00139	0.117	0.41134	GO_bp:go_response_to_ammonium_ion
GO_bp:go_trna_methylation	23	0.0328	0.00117	0.146	0.41135	GO_bp:go_trna_methylation
GO_bp:go_embryonic_org...	277	0.012	0.00147	0.0535	0.41158	GO_bp:go_embryonic_organ_morphogenesis
GO_bp:go_dopamine_tran...	11	0.0669	0.00165	0.3	0.41181	GO_bp:go_dopamine_transport
GO_bp:go_amino_acid_tr...	115	0.0176	0.0014	0.079	0.4119	GO_bp:go_amino_acid_transport
GO_bp:go_negative_regu...	1137	0.00574	0.00139	0.0258	0.41208	GO_bp:go_negative_regulation_of_cell_communication
GO_bp:go_regulation_of...	27	0.035	0.00135	0.158	0.41215	GO_bp:go_regulation_of_fibroblast_migration
GO_bp:go_positive_regu...	31	0.0328	0.00135	0.148	0.41221	GO_bp:go_positive_regulation_of_mrna_processing
GO_bp:go_2_oxoglutarat...	19	0.0396	0.00128	0.179	0.41239	GO_bp:go_2_oxoglutarate_metabolic_process
GO_bp:go_mucopolysacch...	104	0.0182	0.00137	0.0822	0.41259	GO_bp:go_mucopolysaccharide_metabolic_process
GO_bp:go_positive_regu...	31	0.0345	0.00143	0.156	0.41266	GO_bp:go_positive_regulation_of_dendritic_spine_development
GO_bp:go_acetyl_coa_me...	25	0.0371	0.00137	0.169	0.41299	GO_bp:go_acetyl_coa_metabolic_process
GO_bp:go_sertoli_cell_...	18	0.0458	0.00144	0.208	0.41302	GO_bp:go_sertoli_cell_differentiation
GO_bp:go_connective_ti...	191	0.0139	0.00141	0.0631	0.41304	GO_bp:go_connective_tissue_development
GO_bp:go_regulation_of...	102	0.0173	0.00129	0.0787	0.41308	GO_bp:go_regulation_of_sequestering_of_calcium_ion
GO_bp:go_macromolecule...	194	0.0126	0.0013	0.0575	0.41311	GO_bp:go_macromolecule_methylation
GO_bp:go_vesicle_docki...	35	0.0293	0.00128	0.134	0.41334	GO_bp:go_vesicle_docking_involved_in_exocytosis
GO_bp:go_negative_regu...	127	0.0168	0.0014	0.0768	0.41353	GO_bp:go_negative_regulation_of_hemopoiesis
GO_bp:go_negative_regu...	435	0.00884	0.00135	0.0406	0.41375	GO_bp:go_negative_regulation_of_transport
GO_bp:go_deoxyribonucl...	12	0.0607	0.00156	0.282	0.41484	GO_bp:go_deoxyribonucleotide_biosynthetic_process
GO_bp:go_homeostatic_p...	1286	0.00515	0.00132	0.0242	0.4157	GO_bp:go_homeostatic_process
GO_bp:go_interspecies_...	641	0.00717	0.00132	0.0339	0.41623	GO_bp:go_interspecies_interaction_between_organisms
GO_bp:go_symbiosis_enc...	641	0.00717	0.00132	0.0339	0.41623	GO_bp:go_symbiosis_encompassing_mutualism_through_parasitism
GO_bp:go_ribonucleosid...	50	0.0242	0.00127	0.115	0.4163	GO_bp:go_ribonucleoside_triphosphate_biosynthetic_process
GO_bp:go_myoblast_fusion	19	0.0396	0.00128	0.188	0.41648	GO_bp:go_myoblast_fusion
GO_bp:go_negative_regu...	17	0.0477	0.00146	0.227	0.41671	GO_bp:go_negative_regulation_of_glucose_transport
GO_bp:go_linoleic_acid...	13	0.0591	0.00158	0.285	0.41792	GO_bp:go_linoleic_acid_metabolic_process
GO_bp:go_centrosome_du...	30	0.0332	0.00135	0.161	0.4182	GO_bp:go_centrosome_duplication
GO_bp:go_bone_morphoge...	79	0.0196	0.00129	0.0953	0.41845	GO_bp:go_bone_morphogenesis
GO_bp:go_regulation_of...	28	0.0327	0.00128	0.159	0.41867	GO_bp:go_regulation_of_defense_response_to_virus_by_virus
GO_bp:go_response_to_h...	15	0.0393	0.00113	0.191	0.41874	GO_bp:go_response_to_hydroperoxide
GO_bp:go_positive_regu...	19	0.0415	0.00134	0.203	0.41896	GO_bp:go_positive_regulation_of_protein_maturation
GO_bp:go_mrna_cis_spli...	16	0.0408	0.00121	0.2	0.41911	GO_bp:go_mrna_cis_splicing_via_spliceosome
GO_bp:go_negative_regu...	65	0.0222	0.00133	0.109	0.41917	GO_bp:go_negative_regulation_of_leukocyte_proliferation
GO_bp:go_inositol_phos...	53	0.0232	0.00125	0.114	0.41917	GO_bp:go_inositol_phosphate_metabolic_process
GO_bp:go_cell_cycle	1266	0.0049	0.00125	0.0241	0.41936	GO_bp:go_cell_cycle
GO_bp:go_positive_regu...	51	0.0233	0.00123	0.115	0.41944	GO_bp:go_positive_regulation_of_calcium_ion_transport_into_cytosol
GO_bp:go_response_to_l...	20	0.038	0.00126	0.187	0.41945	GO_bp:go_response_to_leptin
GO_bp:go_regulation_of...	37	0.0279	0.00126	0.137	0.41951	GO_bp:go_regulation_of_multicellular_organismal_metabolic_process
GO_bp:go_asymmetric_pr...	18	0.0439	0.00138	0.217	0.41961	GO_bp:go_asymmetric_protein_localization
GO_bp:go_positive_regu...	11	0.053	0.0013	0.261	0.41964	GO_bp:go_positive_regulation_of_transcription_from_rna_polymerase_ii_promoter_in_response_to_endoplasmic_reticulum_stress
GO_bp:go_cardiac_chamb...	144	0.0146	0.0013	0.0724	0.41986	GO_bp:go_cardiac_chamber_development
GO_bp:go_establishment...	345	0.00898	0.00123	0.0444	0.41987	GO_bp:go_establishment_of_protein_localization_to_organelle
GO_bp:go_regulation_of...	18	0.0385	0.00121	0.191	0.42026	GO_bp:go_regulation_of_double_strand_break_repair_via_homologous_recombination
GO_bp:go_regulation_of...	196	0.0123	0.00127	0.0611	0.42027	GO_bp:go_regulation_of_cytosolic_calcium_ion_concentration
GO_bp:go_protein_methy...	113	0.0161	0.00127	0.0803	0.42048	GO_bp:go_protein_methylation
GO_bp:go_protein_alkyl...	113	0.0161	0.00127	0.0803	0.42048	GO_bp:go_protein_alkylation
GO_bp:go_astrocyte_dev...	18	0.0455	0.00143	0.227	0.42052	GO_bp:go_astrocyte_development
GO_bp:go_ceramide_bios...	43	0.0274	0.00133	0.137	0.42074	GO_bp:go_ceramide_biosynthetic_process
GO_bp:go_sodium_indepe...	23	0.0456	0.00162	0.228	0.42081	GO_bp:go_sodium_independent_organic_anion_transport
GO_bp:go_negative_regu...	32	0.0323	0.00136	0.162	0.42082	GO_bp:go_negative_regulation_of_mitotic_nuclear_division
GO_bp:go_protein_local...	27	0.0329	0.00127	0.165	0.42084	GO_bp:go_protein_localization_to_cilium
GO_bp:go_adherens_junc...	69	0.0197	0.00121	0.0985	0.42088	GO_bp:go_adherens_junction_organization
GO_bp:go_heparan_sulfa...	27	0.0333	0.00128	0.167	0.421	GO_bp:go_heparan_sulfate_proteoglycan_metabolic_process
GO_bp:go_positive_regu...	22	0.0363	0.00126	0.182	0.4211	GO_bp:go_positive_regulation_of_microtubule_polymerization_or_depolymerization
GO_bp:go_regulation_of...	40	0.0275	0.00129	0.139	0.42151	GO_bp:go_regulation_of_meiotic_cell_cycle
GO_bp:go_positive_regu...	51	0.0234	0.00124	0.118	0.42155	GO_bp:go_positive_regulation_of_reproductive_process
GO_bp:go_negative_regu...	12	0.0563	0.00145	0.285	0.42161	GO_bp:go_negative_regulation_of_epidermal_cell_differentiation
GO_bp:go_regulation_of...	65	0.0194	0.00116	0.0991	0.42223	GO_bp:go_regulation_of_notch_signaling_pathway
GO_bp:go_regulation_of...	293	0.00981	0.00124	0.0501	0.42241	GO_bp:go_regulation_of_homotypic_cell_cell_adhesion
GO_bp:go_regulation_of...	11	0.0469	0.00115	0.244	0.42367	GO_bp:go_regulation_of_histone_h4_acetylation
GO_bp:go_cation_transport	763	0.00599	0.0012	0.0312	0.4239	GO_bp:go_cation_transport
GO_bp:go_striated_musc...	15	0.0427	0.00123	0.223	0.42401	GO_bp:go_striated_muscle_cell_proliferation
GO_bp:go_negative_regu...	14	0.0419	0.00116	0.219	0.42414	GO_bp:go_negative_regulation_of_myeloid_cell_apoptotic_process
GO_bp:go_necroptotic_p...	21	0.0321	0.00109	0.168	0.42422	GO_bp:go_necroptotic_process
GO_bp:go_positive_regu...	25	0.0331	0.00123	0.175	0.42492	GO_bp:go_positive_regulation_of_calcium_ion_dependent_exocytosis
GO_bp:go_establishment...	13	0.0448	0.0012	0.238	0.42523	GO_bp:go_establishment_or_maintenance_of_transmembrane_electrochemical_gradient
GO_bp:go_negative_regu...	98	0.0162	0.00119	0.086	0.42523	GO_bp:go_negative_regulation_of_homotypic_cell_cell_adhesion
GO_bp:go_positive_regu...	15	0.044	0.00126	0.235	0.4258	GO_bp:go_positive_regulation_of_interferon_alpha_production
GO_bp:go_positive_regu...	150	0.0126	0.00114	0.0676	0.42591	GO_bp:go_positive_regulation_of_peptidase_activity
GO_bp:go_activation_of...	13	0.0415	0.00111	0.222	0.42597	GO_bp:go_activation_of_cysteine_type_endopeptidase_activity_involved_in_apoptotic_signaling_pathway
GO_bp:go_negative_regu...	22	0.0318	0.00111	0.171	0.42618	GO_bp:go_negative_regulation_of_myoblast_differentiation
GO_bp:go_protein_impor...	28	0.0281	0.0011	0.152	0.42653	GO_bp:go_protein_import_into_nucleus_translocation
GO_bp:go_calcium_media...	84	0.0177	0.0012	0.0964	0.42706	GO_bp:go_calcium_mediated_signaling
GO_bp:go_vesicle_fusio...	12	0.0337	0.000865	0.183	0.42723	GO_bp:go_vesicle_fusion_to_plasma_membrane
[truncated: 2,656 more rows]

## Sheet: 5
This table provides details of the additive SNP heritability as calculated using LDSR
Study	Heritability (Standard errors)	Z score	P
EQ_All	0.1074 (0.014)	7.67143	1.70091e-14
EQ_M	0.1307 (0.0257)	5.0856	3.6646e-07
EQ_F	0.1074 (0.0208)	5.16346	2.42424e-07

## Sheet: 6
This table provides the results of the partitioned heritability analyses using LDSR
Category	Prop._SNPs	Prop._h2	Prop._h2_std_error	Enrichment	Enrichment_std_error	Enrichment_p	False discovery rate < 5%
base_0	1	1	0	1	0	NA	NA
Conserved_LindbladToh_0	0.0260625	0.456584	0.140615	17.5188	5.39531	0.00207351	No
H3K9ac_Trynka_0	0.126111	0.603083	0.180925	4.78215	1.43464	0.0091669	No
Intron_UCSC.extend.500_0	0.39713	0.579795	0.0748481	1.45996	0.188472	0.0107835	No
PromoterFlanking_Hoffman.extend.500_0	0.0334715	0.275655	0.103699	8.23553	3.09812	0.0159439	No
UTR_5_UCSC.extend.500_0	0.0278058	0.22458	0.0908708	8.07672	3.26805	0.0323646	No
FetalDHS_Trynka.extend.500_0	0.28501	0.752387	0.241325	2.63986	0.846724	0.0569139	No
H3K27ac_PGC2.extend.500_0	0.336034	0.633027	0.16661	1.88382	0.495812	0.0789439	No
H3K4me3_Trynka_0	0.133307	0.398617	0.160014	2.99021	1.20034	0.0967581	No
DHS_peaks_Trynka_0	0.111766	-0.398517	0.330891	-3.56565	2.96058	0.103285	No
H3K4me3_peaks_Trynka_0	0.0417894	0.332964	0.185346	7.96767	4.43523	0.118308	No
TSS_Hoffman.extend.500_0	0.0348255	0.18566	0.100527	5.33115	2.88657	0.138046	No
PromoterFlanking_Hoffman_0	0.00842726	0.138932	0.0917249	16.486	10.8843	0.142315	No
WeakEnhancer_Hoffman.extend.500_0	0.0889585	0.26725	0.128087	3.00421	1.43985	0.157454	No
Enhancer_Hoffman_0	0.0633203	-0.185242	0.184261	-2.92547	2.90998	0.164852	No
H3K9ac_peaks_Trynka_0	0.0387701	0.288713	0.184757	7.4468	4.76545	0.183006	No
SuperEnhancer_Hnisz.extend.500_0	0.171607	0.266117	0.0695009	1.55074	0.405001	0.184675	No
TFBS_ENCODE.extend.500_0	0.343444	0.706045	0.283483	2.05578	0.825414	0.195048	No
Intron_UCSC_0	0.387453	0.499221	0.0918786	1.28847	0.237135	0.206787	No
Enhancer_Hoffman.extend.500_0	0.153929	0.347336	0.159016	2.25647	1.03304	0.218151	No
DGF_ENCODE_0	0.137594	-0.245386	0.336815	-1.78341	2.4479	0.241782	No
H3K9ac_Trynka.extend.500_0	0.230583	0.422478	0.165821	1.83221	0.719135	0.248299	No
TFBS_ENCODE_0	0.132451	-0.137261	0.274647	-1.03632	2.07358	0.313966	No
CTCF_Hoffman.extend.500_0	0.0710622	0.235357	0.164259	3.31199	2.31148	0.316495	No
Transcribed_Hoffman.extend.500_0	0.763062	0.627342	0.148301	0.822138	0.19435	0.360002	No
Enhancer_Andersson_0	0.00433537	-0.0543628	0.0669908	-12.5394	15.4522	0.377033	No
H3K4me3_Trynka.extend.500_0	0.255482	0.409449	0.182997	1.60265	0.71628	0.396179	No
SuperEnhancer_Hnisz_0	0.16842	0.228431	0.0765026	1.35631	0.454236	0.446707	No
Coding_UCSC_0	0.0146582	0.0786271	0.0837944	5.36405	5.71657	0.452704	No
Coding_UCSC.extend.500_0	0.0645554	0.130597	0.0917566	2.02303	1.42136	0.473495	No
Conserved_LindbladToh.extend.500_0	0.332514	0.459455	0.178959	1.38176	0.5382	0.47797	No
DGF_ENCODE.extend.500_0	0.541501	0.682192	0.225788	1.25982	0.416967	0.539106	No
Transcribed_Hoffman_0	0.345418	0.473757	0.221133	1.37155	0.640188	0.55527	No
WeakEnhancer_Hoffman_0	0.0210925	-0.0481754	0.129179	-2.284	6.12439	0.587462	No
TSS_Hoffman_0	0.0182189	-0.031678	0.094816	-1.73874	5.20427	0.594261	No
H3K27ac_Hnisz.extend.500_0	0.422591	0.488383	0.13539	1.15569	0.320381	0.632128	No
Promoter_UCSC_0	0.0311637	0.0776119	0.112255	2.49045	3.60211	0.679913	No
DHS_Trynka.extend.500_0	0.498779	0.583821	0.229587	1.1705	0.460299	0.713298	No
H3K4me1_Trynka.extend.500_0	0.609157	0.657739	0.136979	1.07975	0.224866	0.726358	No
DHS_Trynka_0	0.167755	0.0596045	0.341108	0.355307	2.03337	0.749937	No
FetalDHS_Trynka_0	0.0847566	0.149015	0.268465	1.75815	3.16748	0.810748	No
H3K4me1_peaks_Trynka_0	0.171318	0.108123	0.267921	0.631123	1.56388	0.812608	No
H3K27ac_PGC2_0	0.269477	0.314347	0.196957	1.16651	0.730887	0.819635	No
Enhancer_Andersson.extend.500_0	0.0190691	0.00390209	0.0860375	0.204629	4.51188	0.860125	No
CTCF_Hoffman_0	0.0238288	-0.000806347	0.147915	-0.0338391	6.2074	0.86746	No
H3K27ac_Hnisz_0	0.391169	0.371009	0.124001	0.948464	0.317001	0.870218	No
Repressed_Hoffman.extend.500_0	0.719053	0.706177	0.0950405	0.982092	0.132174	0.892346	No
Repressed_Hoffman_0	0.461222	0.494979	0.263498	1.07319	0.571303	0.897632	No
UTR_3_UCSC.extend.500_0	0.0269311	0.0166879	0.0826634	0.619651	3.06944	0.900993	No
Promoter_UCSC.extend.500_0	0.0386271	0.0286827	0.0846443	0.742554	2.19132	0.906796	No
UTR_5_UCSC_0	0.00542453	0.0109754	0.0508725	2.0233	9.37823	0.913496	No
H3K4me1_Trynka_0	0.426568	0.400259	0.258363	0.938324	0.605679	0.918581	No
UTR_3_UCSC_0	0.0110542	0.00611323	0.0705694	0.553022	6.38392	0.944051	No

## Sheet: 7
This table provides the effect size estimates of all independent SNPs (P < 1x10-6) in the sex-stratified GWAS. We also provide the P-value of the heterogeneity between sexes.
SNP	Chromosome	Position	effect_allele	other_allele	Females-only GWAS			Males-only GWAS			Heterogeneity (males vs females)
					Effect estimate (Beta)	Standard Error	P-value	Effect estimate (Beta)	Standard Error	P-value	Cochran's Q value	P-value
rs10265275	7	135775848	T	C	0.0161381	0.132038	0.902704	-0.741114	0.148815	6.37287e-07	2	0.15
rs11264567	1	153875689	G	A	0.0663086	0.123976	0.592694	0.718918	0.140546	3.14425e-07	1.6	0.2
rs1141090	11	13033155	C	A	0.400597	0.114201	0.000451586	0.466277	0.128161	0.000274432	0.01	0.89
rs146838217	10	120542718	G	C	0.381066	0.139678	0.00636406	0.70878	0.159314	8.63639e-06	0.35	0.549
rs189163756	2	143370827	C	A	-0.952567	0.335951	0.00457302	-1.73936	0.376618	3.87277e-06	0.86	0.35
rs201219357	15	69399212	I	D	-1.87261	0.376991	6.80593e-07	-0.0163735	0.43761	0.970148	4.22	0.039
rs201645977	16	67797575	I	D	0.0451863	0.160004	0.777596	-0.877517	0.178522	8.878e-07	2.51	0.11
rs2089401	16	67549653	G	C	0.181339	0.188446	0.33583	-1.04301	0.211494	8.17486e-07	3.74	0.05
rs4882760	12	128913894	T	A	-0.432487	0.123074	0.000441109	-0.589553	0.140601	2.75259e-05	0.09	0.75
rs75171949	5	101110228	G	C	-0.18566	0.218085	0.394517	-1.2334	0.247858	6.49965e-07	2.35	0.12
rs76891664	2	143354362	G	A	-0.235926	0.19817	0.233771	-1.15869	0.222686	1.96543e-07	2.02	0.154

## Sheet: 8
This table provides the list of genes with sex-specific expression in Brain(others) identified from Chen et al., 2016 (BioRxiv)
Genes with logFC > 0 are male-specific expressed genes. Genes with logFC < 0 are female-specific expressed genes.
logFC = log Fold change, AveExpr = Average Expression, t = t statistics, adj.P.Val = FDR adjusted P-value
Transcript ID	Gene ID	logFC	AveExpr	t	P.Value	adj.P.Val
ENSG00000225490.1	RP4-610C12.3	1.61537	4.9441	17.8176	9.80473e-60	2.8671e-55
ENSG00000205611.3	RP4-610C12.4	1.39153	5.37496	14.7879	9.54127e-44	1.39503e-39
ENSG00000149531.10	FRG1B	0.747057	9.17533	13.6656	3.14495e-38	3.06549e-34
ENSG00000255346.5	NOX5	0.82002	5.0653	10.9722	3.96146e-26	2.89602e-22
ENSG00000247516.3	MIR4458HG	0.337133	8.54223	9.4416	4.24672e-20	2.48365e-16
ENSG00000172460.10	PRSS30P	-0.720455	5.30892	-8.68368	2.26755e-17	1.10513e-13
ENSG00000180574.3	EIF2S3L	-0.373128	6.36737	-8.60526	4.24071e-17	1.77153e-13
ENSG00000235890.1	TSPEAR-AS1	-0.793842	2.94719	-8.18337	1.1378e-15	4.15893e-12
ENSG00000272769.1	RP11-725P16.2	0.547179	5.0679	8.01987	3.92679e-15	1.27586e-11
ENSG00000258484.3	SPESP1	0.622938	5.64238	7.92814	7.7976e-15	2.28018e-11
ENSG00000230992.2	FAM201B	0.514273	5.79413	7.79425	2.09779e-14	5.57668e-11
ENSG00000261600.1	RP11-575H3.1	-0.815941	4.23069	-7.48909	1.90004e-13	4.63007e-10
ENSG00000183675.10	PTPN20B	0.782172	4.12516	7.44121	2.66722e-13	5.99959e-10
ENSG00000182912.6	C21orf90	-0.717017	3.23105	-7.2025	1.40769e-12	2.94026e-09
ENSG00000143631.10	FLG	0.441996	6.49005	7.04567	4.09631e-12	7.98562e-09
ENSG00000259745.1	RP11-809H16.3	0.550756	1.28774	6.64469	5.74223e-11	1.0059e-07
ENSG00000236698.1	EIF1AXP1	-0.308876	7.26378	-6.64186	5.84783e-11	1.0059e-07
ENSG00000237975.2	FLG-AS1	0.382765	6.89577	6.6111	7.12112e-11	1.15687e-07
ENSG00000259222.1	RP11-809H16.5	0.604909	1.97252	6.5331	1.16965e-10	1.80016e-07
ENSG00000185304.12	RGPD2	-0.735965	4.27833	-6.51373	1.32193e-10	1.9328e-07
ENSG00000189223.9	AC016683.6	0.799724	9.03006	6.41001	2.53309e-10	3.52727e-07
ENSG00000253967.1	RP11-333A23.4	0.801998	2.07539	6.33473	4.03855e-10	5.36797e-07
ENSG00000197857.9	ZNF44	-0.197682	8.52324	-6.17338	1.08009e-09	1.37322e-06
ENSG00000212719.6	C17orf51	0.268058	10.9749	6.07372	1.96153e-09	2.38996e-06
ENSG00000229196.3	RP11-775D22.2	-0.59809	1.58536	-6.0641	2.07698e-09	2.42941e-06
ENSG00000164342.8	TLR3	-0.483121	6.27466	-5.96199	3.7916e-09	4.26438e-06
ENSG00000239839.1	DEFA3	-0.962751	3.42701	-5.93521	4.43345e-09	4.80159e-06
ENSG00000225725.4	FAM66E	0.416407	3.53477	5.87427	6.31415e-09	6.59423e-06
ENSG00000143162.7	CREG1	-0.19996	11.1945	-5.85107	7.21833e-09	7.27857e-06
ENSG00000244257.4	PKD1P1	0.307183	9.93912	5.8391	7.73277e-09	7.53739e-06
ENSG00000080007.6	DDX43	0.657398	3.93189	5.79688	9.84871e-09	9.2902e-06
ENSG00000175658.3	DRD5P2	0.719459	2.96805	5.74643	1.31228e-08	1.18694e-05
ENSG00000164136.12	IL15	-0.396296	5.62315	-5.74281	1.33947e-08	1.18694e-05
ENSG00000182272.7	B4GALNT4	0.275325	12.6332	5.67068	2.01118e-08	1.72973e-05
ENSG00000206503.7	HLA-A	-0.378556	12.6132	-5.66368	2.09152e-08	1.74743e-05
ENSG00000232527.3	RP11-14N7.2	0.302254	7.27976	5.62376	2.6134e-08	2.06544e-05
ENSG00000137628.12	DDX60	-0.369697	8.17556	-5.62428	2.60591e-08	2.06544e-05
ENSG00000198848.8	CES1	-0.613167	4.80972	-5.56155	3.68812e-08	2.8381e-05
ENSG00000253755.1	IGHGP	-0.542228	1.18507	-5.5047	5.04147e-08	3.68557e-05
ENSG00000203446.2	AC004988.1	-0.393255	0.389917	-5.50804	5.01599e-08	3.68557e-05
ENSG00000026950.12	BTN3A1	-0.287773	9.59407	-5.4888	5.49416e-08	3.91854e-05
ENSG00000166800.5	LDHAL6A	0.558316	2.88776	5.47359	5.96795e-08	4.05848e-05
ENSG00000239713.3	APOBEC3G	-0.426196	6.54853	-5.47489	5.92593e-08	4.05848e-05
ENSG00000160856.16	FCRL3	-0.605225	2.0739	-5.45525	6.59262e-08	4.38139e-05
ENSG00000177409.7	SAMD9L	-0.405162	8.74503	-5.4377	7.24928e-08	4.71075e-05
ENSG00000212766.5	LINC00277	0.478729	4.75579	5.42526	7.75248e-08	4.92822e-05
ENSG00000063854.8	HAGH	0.147145	11.6754	5.41262	8.29876e-08	5.16324e-05
ENSG00000185730.3	ZNF696	0.148862	8.29929	5.38337	9.71026e-08	5.82593e-05
ENSG00000197647.7	ZNF433	-0.21283	7.0719	-5.3786	9.96158e-08	5.82593e-05
ENSG00000198830.6	HMGN2	-0.21681	12.0787	-5.37898	9.94112e-08	5.82593e-05
ENSG00000162959.9	MEMO1	0.234667	6.32951	5.36153	1.09131e-07	6.25726e-05
ENSG00000118004.13	COLEC11	-0.478778	5.32881	-5.35505	1.12965e-07	6.35256e-05
ENSG00000148690.10	FRA10AC1	-0.18452	11.1832	-5.34613	1.18465e-07	6.53617e-05
ENSG00000183889.8	AC138969.4	0.267758	10.4249	5.33767	1.23922e-07	6.7106e-05
ENSG00000100353.13	EIF3D	-0.122815	11.5581	-5.33002	1.2906e-07	6.86174e-05
ENSG00000259952.1	AC009133.15	0.244324	9.03565	5.32015	1.36004e-07	7.10185e-05
ENSG00000183486.8	MX2	-0.449166	7.48644	-5.29732	1.53463e-07	7.87294e-05
ENSG00000129277.9	CCL4	-0.770283	4.29852	-5.25136	1.95456e-07	9.68733e-05
ENSG00000065621.10	GSTO2	0.272043	8.99665	5.25294	1.93841e-07	9.68733e-05
ENSG00000223756.2	TSSC2	-0.410519	4.28167	-5.21686	2.34072e-07	0.000112209
ENSG00000104918.4	RETN	-0.60508	1.38882	-5.21803	2.32658e-07	0.000112209
ENSG00000198515.9	CNGA1	-0.568154	3.46187	-5.2028	2.51853e-07	0.0001169
ENSG00000131409.8	LRRC4B	0.220393	12.877	5.20455	2.4957e-07	0.0001169
ENSG00000111801.11	BTN3A3	-0.216529	9.01848	-5.17309	2.93811e-07	0.000133708
ENSG00000233223.2	AC113189.5	0.175167	7.25378	5.17087	2.9721e-07	0.000133708
ENSG00000107404.13	DVL1	0.187238	11.6957	5.16774	3.02068e-07	0.000133834
ENSG00000237004.3	ZNRF2P1	0.402995	3.15925	5.16433	3.07423e-07	0.000134174
ENSG00000214652.4	RP11-3N2.13	-0.29045	5.57975	-5.16089	3.12934e-07	0.000134571
ENSG00000134321.7	RSAD2	-0.407891	8.18492	-5.13761	3.52832e-07	0.000149529
ENSG00000162881.5	OXER1	-0.323843	5.14384	-5.11279	4.00774e-07	0.00016742
ENSG00000167136.6	ENDOG	0.271264	7.51346	5.0903	4.49589e-07	0.000182595
ENSG00000231421.3	AC006050.2	-0.461661	0.849006	-5.09183	4.46104e-07	0.000182595
ENSG00000163734.4	CXCL3	-0.66747	4.30537	-5.06943	5.00017e-07	0.000197588
ENSG00000115267.5	IFIH1	-0.328548	8.21815	-5.07084	4.96435e-07	0.000197588
ENSG00000238142.1	RP11-108M9.4	-0.264954	6.25552	-5.05382	5.41259e-07	0.000209735
ENSG00000204420.4	C6orf25	-0.447756	3.14704	-5.05143	5.47856e-07	0.000209735
ENSG00000141510.11	TP53	-0.290202	8.50392	-5.04984	5.52275e-07	0.000209735
ENSG00000235241.1	RP11-108M9.5	-0.262546	6.09355	-5.04017	5.79988e-07	0.000216636
ENSG00000089127.8	OAS1	-0.435241	7.84616	-5.03838	5.85262e-07	0.000216636
ENSG00000125772.8	GPCPD1	-0.269071	11.346	-5.0333	6.00471e-07	0.000216965
ENSG00000023445.9	BIRC3	-0.352629	7.59218	-5.03313	6.00991e-07	0.000216965
ENSG00000205581.6	HMGN1	-0.166737	11.6676	-5.02643	6.21688e-07	0.00021972
ENSG00000214530.3	STARD10	0.209216	10.2295	5.02343	6.31162e-07	0.00021972
ENSG00000237268.2	RP13-492C18.2	-0.435463	0.961494	-5.02524	6.25422e-07	0.00021972
ENSG00000230438.5	RP11-420G6.4	-0.468127	5.03008	-5.00376	6.96883e-07	0.000239744
ENSG00000273416.1	RP4-597N16.4	0.375069	4.49113	4.99581	7.25254e-07	0.000246603
ENSG00000115758.8	ODC1	-0.211201	10.9878	-4.98076	7.82117e-07	0.000262881
ENSG00000135114.8	OASL	-0.559758	5.03546	-4.97217	8.16454e-07	0.000268574
ENSG00000181036.9	FCRL6	-0.489817	2.9997	-4.97193	8.17423e-07	0.000268574
ENSG00000099904.11	ZDHHC8	0.132986	11.4231	4.96103	8.63162e-07	0.000280451
ENSG00000163519.9	TRAT1	-0.422815	0.916666	-4.95858	8.73755e-07	0.000280773
ENSG00000087237.6	CETP	-0.494044	4.23125	-4.93753	9.70298e-07	0.000308407
ENSG00000107020.5	PLGRKT	-0.187333	7.96748	-4.93018	1.00635e-06	0.000316428
ENSG00000229422.1	RP11-262H14.5	0.377195	4.88115	4.92358	1.03983e-06	0.000323475
ENSG00000198551.5	ZNF627	-0.132439	8.57516	-4.91419	1.08931e-06	0.0003353
ENSG00000121797.9	CCRL2	-0.434746	5.25996	-4.91107	1.10625e-06	0.000336969
ENSG00000227766.1	HCG4P5	-0.362015	9.10855	-4.90459	1.14231e-06	0.000344364
ENSG00000234745.5	HLA-B	-0.387254	12.741	-4.89348	1.20664e-06	0.000355037
ENSG00000018699.7	TTC27	-0.155196	7.96995	-4.89224	1.21405e-06	0.000355037
ENSG00000175894.10	TSPEAR	-0.456418	3.26125	-4.89109	1.22098e-06	0.000355037
ENSG00000164821.4	DEFA4	-0.556814	1.30575	-4.89036	1.22627e-06	0.000355037
ENSG00000105374.5	NKG7	-0.492166	5.06058	-4.87853	1.29883e-06	0.000372358
ENSG00000176907.3	C8orf4	-0.410248	8.42262	-4.86953	1.35752e-06	0.000385404
ENSG00000205918.5	PDPK2	0.339993	4.86342	4.85899	1.42959e-06	0.000401962
ENSG00000175701.6	LINC00116	0.220094	9.04463	4.85357	1.46803e-06	0.000408839
ENSG00000130300.4	PLVAP	-0.396637	6.17858	-4.84829	1.50642e-06	0.000415573
ENSG00000258794.3	RP11-313F23.5	0.549139	3.21872	4.83696	1.59218e-06	0.000435125
ENSG00000184060.6	ADAP2	-0.324941	7.7564	-4.82799	1.66335e-06	0.000450367
ENSG00000137959.11	IFI44L	-0.501976	9.79596	-4.82144	1.71728e-06	0.00045811
ENSG00000133106.10	EPSTI1	-0.376736	7.36684	-4.82072	1.72328e-06	0.00045811
ENSG00000211896.2	IGHG1	-0.600938	5.9099	-4.81467	1.77476e-06	0.000467546
ENSG00000141854.3	hsa-mir-1199	0.153426	9.56302	4.79867	1.91808e-06	0.000500791
ENSG00000254682.1	RP11-660L16.2	0.267329	7.5125	4.79611	1.94197e-06	0.000502541
ENSG00000230555.2	RP11-517P14.2	0.270021	5.57064	4.78908	2.00924e-06	0.000515387
ENSG00000197448.9	GSTK1	-0.105806	11.1057	-4.78243	2.07489e-06	0.000523051
ENSG00000211892.2	IGHG4	-0.633236	2.90384	-4.78301	2.06907e-06	0.000523051
ENSG00000128284.15	APOL3	-0.30004	9.00178	-4.7706	2.19689e-06	0.000549072
ENSG00000125618.12	PAX8	0.464587	6.32546	4.76046	2.3068e-06	0.000567166
ENSG00000223547.5	ZNF844	-0.230484	8.67421	-4.75861	2.32747e-06	0.000567166
ENSG00000211595.2	IGKJ3	-0.240402	0.299517	-4.75939	2.3219e-06	0.000567166
ENSG00000088882.7	CPXM1	-0.428193	5.16576	-4.74469	2.48848e-06	0.00059646
ENSG00000137713.11	PPP2R1B	-0.198823	10.1249	-4.7448	2.48715e-06	0.00059646
ENSG00000215374.5	FAM66B	0.248257	6.50249	4.73836	2.56525e-06	0.000606195
ENSG00000079263.14	SP140	-0.326543	5.71268	-4.73792	2.57056e-06	0.000606195
ENSG00000145649.7	GZMA	-0.613139	3.19358	-4.7332	2.62939e-06	0.00061511
ENSG00000163492.9	CCDC141	-0.451554	3.8703	-4.73054	2.66306e-06	0.000618041
ENSG00000002549.8	LAP3	-0.258416	11.1752	-4.71767	2.83214e-06	0.000644648
ENSG00000206047.2	DEFA1	-0.547702	1.27216	-4.71722	2.84384e-06	0.000644648
ENSG00000230305.2	AC004980.9	0.395962	1.58587	4.71833	2.82324e-06	0.000644648
ENSG00000115009.7	CCL20	-0.761005	2.3009	-4.71498	2.86881e-06	0.000645305
ENSG00000007312.8	CD79B	-0.365083	3.85511	-4.71219	2.90721e-06	0.000648952
ENSG00000162882.10	HAAO	-0.346728	6.12241	-4.70892	2.95285e-06	0.000651526
ENSG00000021776.6	AQR	-0.122712	9.54345	-4.70818	2.9633e-06	0.000651526
ENSG00000071655.13	MBD3	0.241649	5.86527	4.69277	3.18886e-06	0.000695886
ENSG00000168961.12	LGALS9	-0.423615	8.85909	-4.685	3.30879e-06	0.000716708
ENSG00000154451.10	GBP5	-0.593711	5.01534	-4.67713	3.43456e-06	0.00073848
ENSG00000262370.1	RP11-473M20.9	-0.454767	3.86831	-4.67527	3.46504e-06	0.000739596
ENSG00000133742.9	CA1	-0.643237	3.07347	-4.6673	3.59831e-06	0.000762477
ENSG00000176022.3	B3GALT6	0.171965	9.91068	4.66443	3.64746e-06	0.000767331
ENSG00000135838.9	NPL	-0.30331	9.73034	-4.66046	3.71665e-06	0.000776302
ENSG00000172113.4	NME6	-0.127125	7.65101	-4.65646	3.78752e-06	0.000778204
ENSG00000182685.3	BRICD5	0.211667	9.20798	4.65566	3.8017e-06	0.000778204
ENSG00000135899.12	SP110	-0.34033	8.21378	-4.65545	3.8056e-06	0.000778204
ENSG00000204642.9	HLA-F	-0.301664	9.85034	-4.64368	4.02274e-06	0.0008167
ENSG00000272033.1	RP11-52A20.2	-0.355816	1.00899	-4.64226	4.0497e-06	0.0008167
ENSG00000143429.5	AC027612.6	0.191019	9.98652	4.63987	4.09555e-06	0.000817789
ENSG00000132300.14	PTCD3	-0.0853791	11.5977	-4.63907	4.11104e-06	0.000817789
ENSG00000197915.5	HRNR	0.440184	3.98612	4.63516	4.18734e-06	0.000827339
ENSG00000105974.7	CAV1	-0.375322	9.39201	-4.63047	4.28076e-06	0.000840122
ENSG00000139218.13	SCAF11	-0.136303	10.4333	-4.62068	4.48193e-06	0.000873738
ENSG00000250771.2	RP11-153M7.3	-0.674764	3.35136	-4.61878	4.52203e-06	0.000874126
ENSG00000205020.7	CCL4L1	-0.532136	1.48019	-4.61776	4.54371e-06	0.000874126
ENSG00000100911.9	PSME2	-0.174018	10.5355	-4.61159	4.67702e-06	0.000893892
ENSG00000113369.4	ARRDC3	-0.348098	10.719	-4.60871	4.74062e-06	0.000900165
ENSG00000118162.9	KPTN	0.159466	8.8871	4.60556	4.81095e-06	0.000907624
ENSG00000138496.12	PARP9	-0.309314	9.67315	-4.5984	4.97454e-06	0.000932471
ENSG00000118503.10	TNFAIP3	-0.443943	8.07831	-4.5887	5.2049e-06	0.000963302
ENSG00000211897.3	IGHG3	-0.677805	2.65995	-4.58904	5.19665e-06	0.000963302
ENSG00000128268.11	MGAT3	0.190756	12.2019	4.58298	5.34554e-06	0.00098311
ENSG00000136937.8	NCBP1	-0.0922057	10.465	-4.57857	5.45634e-06	0.000997213
ENSG00000068079.3	IFI35	-0.288287	8.56073	-4.57209	5.62319e-06	0.00102132
ENSG00000253177.1	RP11-100L22.1	-0.15172	0.244282	-4.5605	5.93421e-06	0.00107116
ENSG00000111335.8	OAS2	-0.394486	8.41779	-4.55813	5.99957e-06	0.00107632
ENSG00000255652.2	RP11-313F23.4	0.503212	2.69446	4.55353	6.12888e-06	0.00109281
ENSG00000163554.7	SPTA1	-0.503439	1.38582	-4.54679	6.32303e-06	0.00112059
ENSG00000163219.7	ARHGAP25	-0.278635	7.73126	-4.53971	6.53342e-06	0.0011509
ENSG00000240065.3	PSMB9	-0.348304	8.12685	-4.53744	6.60231e-06	0.00115608
ENSG00000181381.9	DDX60L	-0.315976	8.21593	-4.52782	6.90175e-06	0.00119069
ENSG00000105939.8	ZC3HAV1	-0.279086	9.66752	-4.52718	6.92217e-06	0.00119069
ENSG00000227888.3	FAM66A	0.434556	4.73059	4.52891	6.86728e-06	0.00119069
ENSG00000229474.2	PATL2	-0.401305	4.25292	-4.52139	7.10932e-06	0.00121574
ENSG00000072694.14	FCGR2B	-0.608145	4.6809	-4.5174	7.24106e-06	0.00123106
ENSG00000261069.2	SNORD116-20	0.324311	5.19694	4.51497	7.32248e-06	0.00123771
ENSG00000229759.1	MRPS18AP1	0.451698	2.42726	4.51255	7.40415e-06	0.00124432
ENSG00000219438.4	FAM19A5	0.191278	12.3448	4.51001	7.49117e-06	0.00125175
ENSG00000240399.1	RP1-228P16.1	-0.350217	4.08271	-4.50871	7.53587e-06	0.00125207
ENSG00000248367.1	CTB-129O4.1	0.225401	5.41436	4.50615	7.62505e-06	0.00125751
ENSG00000075188.4	NUP37	-0.166079	7.08315	-4.50409	7.69762e-06	0.00125751
ENSG00000232274.2	RP11-782C8.2	-0.408328	4.07584	-4.50461	7.67924e-06	0.00125751
ENSG00000164294.9	GPX8	-0.474419	4.84103	-4.49988	7.84742e-06	0.00127486
ENSG00000108651.5	UTP6	-0.0891702	10.1405	-4.49764	7.92857e-06	0.00127561
ENSG00000116661.9	FBXO2	0.191481	13.1802	4.49649	7.97018e-06	0.00127561
ENSG00000269460.1	AC093063.3	-0.300746	0.370611	-4.4968	7.98293e-06	0.00127561
ENSG00000115415.14	STAT1	-0.208268	11.6441	-4.48421	8.43094e-06	0.00133308
ENSG00000165804.11	ZNF219	0.233115	6.82229	4.48414	8.43376e-06	0.00133308
ENSG00000228065.6	RP11-222A11.1	-0.476608	4.06313	-4.48239	8.50118e-06	0.00133651
ENSG00000170165.5	CR848007.2	0.417333	3.52241	4.47743	8.696e-06	0.00135983
ENSG00000014919.8	COX15	-0.101374	10.4614	-4.47382	8.84046e-06	0.00137507
ENSG00000160007.13	ARHGAP35	0.169557	13.2058	4.45658	9.56238e-06	0.00146831
ENSG00000253193.4	FCGR1C	-0.628495	5.02193	-4.45811	9.4959e-06	0.00146831
ENSG00000153187.12	HNRNPU	-0.0989744	13.7376	-4.45479	9.64052e-06	0.00146831
ENSG00000240801.1	AC132217.4	-0.426748	6.45735	-4.45478	9.64079e-06	0.00146831
ENSG00000236508.1	ATP13A5-AS1	0.337118	3.26308	4.45347	9.69842e-06	0.00146944
ENSG00000184207.8	PGP	0.282489	7.84476	4.44998	9.85328e-06	0.0014852
ENSG00000164219.5	PGGT1B	-0.176465	8.0833	-4.44746	9.96661e-06	0.00149298
ENSG00000272989.1	RP13-616I3.1	0.365292	6.15459	4.44657	1.0007e-05	0.00149298
ENSG00000110492.11	MDK	-0.319838	9.17407	-4.44519	1.00699e-05	0.00149475
ENSG00000116560.6	SFPQ	-0.126328	13.3662	-4.44308	1.01663e-05	0.00150144
ENSG00000160991.11	ORAI2	0.289907	6.34023	4.44045	1.02884e-05	0.00151048
ENSG00000104312.6	RIPK2	-0.205335	8.67468	-4.43791	1.04074e-05	0.00151048
ENSG00000163815.5	CLEC3B	-0.354218	7.90357	-4.43697	1.0452e-05	0.00151048
ENSG00000198342.5	ZNF442	-0.281894	5.49474	-4.43742	1.04304e-05	0.00151048
ENSG00000261033.1	RP11-209D14.2	0.307532	6.06654	4.43625	1.04859e-05	0.00151048
ENSG00000186283.9	TOR3A	-0.0988552	9.5933	-4.43224	1.06781e-05	0.00153064
ENSG00000173391.4	OLR1	-0.626675	8.51801	-4.42923	1.08244e-05	0.00154403
ENSG00000265100.1	RP11-147L13.2	-0.293366	5.04155	-4.42695	1.09364e-05	0.00155244
ENSG00000129204.12	USP6	-0.204539	7.32747	-4.42103	1.12326e-05	0.00157916
ENSG00000005471.11	ABCB4	-0.304412	5.07207	-4.42129	1.12194e-05	0.00157916
ENSG00000128266.7	GNAZ	0.235744	9.49765	4.41733	1.1422e-05	0.00159809
ENSG00000254041.1	RP11-574O7.1	-0.35583	0.836443	-4.41502	1.15416e-05	0.00160714
ENSG00000166750.5	SLFN5	-0.318687	8.90825	-4.41338	1.16274e-05	0.00161142
ENSG00000186470.9	BTN3A2	-0.346758	9.12635	-4.40897	1.18607e-05	0.001636
ENSG00000112249.9	ASCC3	-0.12863	9.59366	-4.40212	1.22317e-05	0.00167925
ENSG00000269371.1	CTD-2207O23.11	0.236234	8.76768	4.3975	1.24887e-05	0.00170447
ENSG00000215790.2	SLC35E2	0.194445	7.43357	4.39551	1.26007e-05	0.00170447
ENSG00000138166.5	DUSP5	-0.398253	9.08457	-4.39338	1.27219e-05	0.00170447
ENSG00000183431.7	SF3A3	-0.0746527	10.8487	-4.39277	1.27565e-05	0.00170447
ENSG00000250443.2	AC128709.1	0.35987	6.12953	4.39308	1.27386e-05	0.00170447
ENSG00000258986.2	TMEM179	0.31454	10.1407	4.39135	1.28384e-05	0.00170447
ENSG00000111331.8	OAS3	-0.314122	9.42584	-4.39059	1.28817e-05	0.00170447
ENSG00000254838.4	GVINP1	-0.340325	5.09949	-4.39085	1.28667e-05	0.00170447
ENSG00000059378.8	PARP12	-0.270957	8.71373	-4.38889	1.29804e-05	0.00170978
ENSG00000038210.9	PI4K2B	-0.185979	8.42827	-4.3877	1.30498e-05	0.00171123
ENSG00000090339.4	ICAM1	-0.508174	8.56144	-4.38658	1.31155e-05	0.00171215
ENSG00000170542.5	SERPINB9	-0.213265	9.73544	-4.36466	1.44671e-05	0.00187755
ENSG00000138646.4	HERC5	-0.293821	8.0576	-4.36398	1.45109e-05	0.00187755
ENSG00000250439.3	FGD5P1	0.347803	3.44189	4.35444	1.51418e-05	0.00195055
ENSG00000162654.8	GBP4	-0.379487	8.74134	-4.3524	1.52798e-05	0.00195115
ENSG00000231934.1	RP4-610C12.1	0.212488	0.462266	4.35291	1.52448e-05	0.00195115
ENSG00000100311.12	PDGFB	-0.198478	9.7992	-4.34848	1.55483e-05	0.0019768
ENSG00000267607.1	CTD-2369P2.8	-0.492447	7.10914	-4.34724	1.56345e-05	0.00197915
ENSG00000125901.5	MRPS26	0.105023	10.9358	4.3451	1.57841e-05	0.00198948
ENSG00000156398.8	SFXN2	-0.161603	7.13322	-4.33953	1.61795e-05	0.00202188
ENSG00000211669.2	IGLV3-10	-0.19314	0.256912	-4.33979	1.61607e-05	0.00202188
ENSG00000115956.9	PLEK	-0.390923	7.80247	-4.33528	1.64879e-05	0.00205166
ENSG00000272144.1	CTD-2035E11.5	-0.395492	3.98041	-4.33422	1.65655e-05	0.00205258
ENSG00000112297.10	AIM1	-0.227045	6.62189	-4.3283	1.70058e-05	0.00209825
ENSG00000272780.1	RP11-822E23.8	0.342899	3.4797	4.32104	1.75621e-05	0.00215777
ENSG00000183160.8	TMEM119	-0.453383	7.69795	-4.31963	1.76716e-05	0.00216215
ENSG00000092929.7	UNC13D	-0.30029	8.7083	-4.31535	1.80091e-05	0.00219002
ENSG00000156959.7	LHFPL4	0.327931	7.55513	4.3147	1.8061e-05	0.00219002
ENSG00000159131.12	GART	-0.0866614	10.1261	-4.31391	1.81241e-05	0.00219002
ENSG00000236581.4	STARD13-AS	-0.422374	2.07123	-4.31191	1.82854e-05	0.00220042
ENSG00000163239.8	TDRD10	-0.287037	6.36067	-4.30995	1.8444e-05	0.00220091
ENSG00000241360.1	PDXP	0.422351	7.34062	4.30903	1.8519e-05	0.00220091
ENSG00000101160.9	CTSZ	-0.21217	11.119	-4.30816	1.85906e-05	0.00220091
ENSG00000173200.8	PARP15	-0.454366	4.48115	-4.30957	1.84747e-05	0.00220091
ENSG00000171566.7	PLRG1	-0.127805	10.9888	-4.29974	1.9294e-05	0.00227498
ENSG00000259344.1	RP11-566K19.6	0.287837	6.69721	4.29878	1.93753e-05	0.00227539
ENSG00000131844.11	MCCC2	-0.132565	10.7009	-4.29436	1.97559e-05	0.00230872
ENSG00000228703.1	RP5-1160K1.6	0.246056	8.34591	4.29306	1.98695e-05	0.00230872
ENSG00000161999.7	JMJD8	0.114999	8.47708	4.29276	1.9896e-05	0.00230872
ENSG00000256913.1	RP1-102E24.6	-0.383047	1.63444	-4.28986	2.01515e-05	0.00232913
ENSG00000013573.12	DDX11	-0.294929	8.72716	-4.28896	2.02313e-05	0.00232914
ENSG00000149100.8	EIF3M	-0.0878719	10.8714	-4.28619	2.04791e-05	0.00234204
ENSG00000184979.9	USP18	-0.233683	7.4348	-4.28552	2.05395e-05	0.00234204
ENSG00000136527.13	TRA2B	-0.11311	11.7134	-4.28239	2.08238e-05	0.00234204
ENSG00000273013.1	CTD-2002J20.1	-0.248097	3.90996	-4.28293	2.07742e-05	0.00234204
ENSG00000262874.1	CTD-2616J11.4	-0.448912	1.9086	-4.28311	2.07581e-05	0.00234204
ENSG00000262855.1	RP11-46I8.4	-0.270187	0.600284	-4.28452	2.06299e-05	0.00234204
ENSG00000198246.7	SLC29A3	-0.163326	8.10207	-4.28102	2.09492e-05	0.00234711
ENSG00000230156.2	LINC00443	0.491619	2.58326	4.27884	2.11504e-05	0.00236061
ENSG00000174990.3	CA5A	-0.420018	3.41949	-4.27701	2.13212e-05	0.00237062
ENSG00000182179.6	UBA7	-0.282584	9.60117	-4.27471	2.15374e-05	0.0023856
ENSG00000182648.7	LINC01006	0.165956	7.27515	4.27313	2.1687e-05	0.00238611
ENSG00000173193.9	PARP14	-0.294357	10.5317	-4.27257	2.17402e-05	0.00238611
ENSG00000171490.8	RSL1D1	-0.0786616	11.2543	-4.27208	2.17868e-05	0.00238611
ENSG00000198680.3	TUSC1	0.10294	9.45552	4.26938	2.20461e-05	0.00240457
ENSG00000236682.1	AC068282.3	0.423551	6.46804	4.26862	2.21199e-05	0.00240457
ENSG00000151576.6	QTRTD1	-0.146238	8.39656	-4.2603	2.2939e-05	0.00248438
ENSG00000216901.1	AL022393.7	-0.363612	5.1661	-4.25605	2.33697e-05	0.00252169
ENSG00000169583.12	CLIC3	-0.371875	4.69814	-4.25483	2.34937e-05	0.00252543
ENSG00000150045.7	KLRF1	-0.438738	3.38642	-4.25402	2.35771e-05	0.00252543
ENSG00000170949.13	ZNF160	-0.147604	10.2244	-4.25174	2.38133e-05	0.0025391
ENSG00000169710.6	FASN	0.179011	13.3773	4.25111	2.38784e-05	0.0025391
ENSG00000106565.13	TMEM176B	-0.330746	9.95944	-4.24133	2.4919e-05	0.00263062
ENSG00000261325.1	AC140542.2	0.595837	5.44233	4.24144	2.49063e-05	0.00263062
ENSG00000138750.10	NUP54	-0.115739	9.60181	-4.23835	2.5244e-05	0.00265534
ENSG00000160808.5	MYL3	-0.299046	7.71581	-4.23348	2.5784e-05	0.00270243
ENSG00000023318.7	ERP44	-0.112679	10.251	-4.2315	2.6007e-05	0.00271404
ENSG00000132972.14	RNF17	-0.500339	1.54941	-4.23085	2.60805e-05	0.00271404
ENSG00000037474.10	NSUN2	-0.120516	10.6373	-4.22563	2.66782e-05	0.00276639
ENSG00000267369.1	RP11-1094M14.8	-0.443745	4.19958	-4.22351	2.69249e-05	0.00278212
ENSG00000181222.10	POLR2A	-0.151728	12.7234	-4.2164	2.7768e-05	0.00283368
ENSG00000095932.5	C19orf77	-0.535087	5.67418	-4.21747	2.76399e-05	0.00283368
ENSG00000248859.2	RP11-375B1.3	0.354879	5.14594	4.21767	2.76163e-05	0.00283368
ENSG00000159556.5	ISL2	-0.477879	1.8651	-4.21604	2.78116e-05	0.00283368
ENSG00000236609.3	ZNF853	0.162328	11.4196	4.21404	2.80535e-05	0.0028484
ENSG00000160888.6	IER2	-0.211673	11.1653	-4.21312	2.8165e-05	0.00284983
ENSG00000130177.10	CDC16	-0.0894218	11.4168	-4.21167	2.83426e-05	0.00285526
ENSG00000259865.1	RP11-488L18.10	-0.19844	7.86567	-4.21109	2.84139e-05	0.00285526
ENSG00000205903.2	ZNF316	0.150982	9.48637	4.20905	2.86661e-05	0.00286094
ENSG00000226287.3	TMEM191A	0.259625	7.80698	4.20911	2.8658e-05	0.00286094
ENSG00000106366.7	SERPINE1	-0.595227	7.43459	-4.20163	2.95996e-05	0.00294406
ENSG00000130294.10	KIF1A	0.171013	16.2738	4.20064	2.97263e-05	0.00294663
ENSG00000259134.1	LINC00924	-0.358886	4.48838	-4.19914	2.99196e-05	0.00295578
ENSG00000240524.2	RP5-1061H20.3	0.232194	5.67838	4.19666	3.02419e-05	0.00297755
ENSG00000182986.8	ZNF320	-0.124259	9.27445	-4.19573	3.03636e-05	0.00297951
ENSG00000204616.6	TRIM31	-0.262585	0.56081	-4.19228	3.08186e-05	0.00301404
ENSG00000130559.14	CAMSAP1	0.0933876	11.5885	4.18518	3.17752e-05	0.00309724
ENSG00000182973.14	CNOT10	-0.0731215	9.18157	-4.18262	3.21273e-05	0.00312115
ENSG00000164244.16	PRRC1	-0.133145	9.66928	-4.18117	3.23284e-05	0.00313029
ENSG00000137965.6	IFI44	-0.327358	9.50959	-4.17989	3.25068e-05	0.00313697
ENSG00000183723.8	CMTM4	0.126338	11.9988	4.17855	3.26955e-05	0.00313697
ENSG00000142459.4	EVI5L	0.120052	12.258	4.17838	3.27192e-05	0.00313697
ENSG00000244009.1	RP11-227J5.3	0.22688	3.44121	4.17688	3.29306e-05	0.00314691
ENSG00000196700.3	ZNF512B	0.155801	11.0351	4.16864	3.41161e-05	0.00324717
ENSG00000250290.1	CTC-820M8.1	-0.205921	0.399844	-4.16806	3.42018e-05	0.00324717
ENSG00000181163.9	NPM1	-0.129287	12.2338	-4.16584	3.45278e-05	0.0032589
ENSG00000235994.4	RP3-470B24.5	0.580612	4.45761	4.1657	3.45483e-05	0.0032589
ENSG00000157870.10	FAM213B	0.241139	8.25966	4.15912	3.5537e-05	0.00334139
ENSG00000181638.13	ZFP41	0.158202	9.20655	4.1568	3.58906e-05	0.00335308
ENSG00000213337.4	ANKRD39	0.17595	7.44945	4.15738	3.5803e-05	0.00335308
ENSG00000141543.5	EIF4A3	-0.144723	10.314	-4.15476	3.62054e-05	0.00336101
ENSG00000236320.3	SLFN14	-0.28693	0.734691	-4.15539	3.61082e-05	0.00336101
ENSG00000237683.5	AL627309.1	-0.350538	7.56374	-4.15305	3.64709e-05	0.00336764
ENSG00000249487.2	RP11-97O12.2	0.386466	4.40348	4.15282	3.65072e-05	0.00336764
ENSG00000188372.10	ZP3	-0.217803	6.79075	-4.14469	3.77983e-05	0.00347578
ENSG00000132530.12	XAF1	-0.291323	10.9812	-4.14169	3.82852e-05	0.00349525
ENSG00000088367.16	EPB41L1	0.196182	14.1887	4.14133	3.83442e-05	0.00349525
ENSG00000022556.11	NLRP2	-0.59826	6.29464	-4.14118	3.83686e-05	0.00349525
ENSG00000180015.11	RP11-756P10.3	0.201215	6.29698	4.13835	3.88332e-05	0.00352659
ENSG00000204613.6	TRIM10	-0.287144	0.628829	-4.13556	3.92986e-05	0.0035578
ENSG00000079332.10	SAR1A	-0.0701248	11.9102	-4.13224	3.98575e-05	0.00359727
ENSG00000273449.1	RP11-218F10.3	-0.264521	4.40619	-4.12892	4.04249e-05	0.00363724
ENSG00000272558.1	U91328.21	-0.331427	3.54304	-4.12812	4.05622e-05	0.0036384
ENSG00000145685.9	LHFPL2	-0.229319	9.80056	-4.12597	4.09359e-05	0.0036562
ENSG00000132792.14	CTNNBL1	-0.0902565	10.1687	-4.12454	4.11842e-05	0.0036562
ENSG00000181690.3	PLAG1	-0.225885	7.24606	-4.12411	4.12607e-05	0.0036562
ENSG00000211611.2	IGKV6-21	-0.14741	0.186435	-4.12567	4.1037e-05	0.0036562
ENSG00000261186.1	RP11-341N2.1	0.322307	5.92038	4.12166	4.16927e-05	0.00368332
ENSG00000242943.1	NKAIN1P1	0.39713	1.74872	4.12077	4.18506e-05	0.00368613
ENSG00000164104.7	HMGB2	-0.215044	10.5232	-4.11854	4.22474e-05	0.0037099
ENSG00000123427.11	METTL21B	-0.192134	6.95542	-4.11732	4.24668e-05	0.003718
ENSG00000005844.13	ITGAL	-0.417882	7.19676	-4.11489	4.29081e-05	0.00374543
ENSG00000088827.8	SIGLEC1	-0.401934	6.39471	-4.11279	4.32916e-05	0.00376766
ENSG00000125740.9	FOSB	-0.531875	8.45953	-4.11165	4.35016e-05	0.0037747
ENSG00000112245.6	PTP4A1	-0.181663	12.1042	-4.10618	4.4521e-05	0.00385173
ENSG00000143319.12	ISG20L2	-0.0951892	8.82313	-4.0997	4.5758e-05	0.00393546
ENSG00000119689.10	DLST	-0.0776848	11.3699	-4.09988	4.57229e-05	0.00393546
ENSG00000133069.10	TMCC2	0.177504	12.7383	4.09818	4.60523e-05	0.00393761
ENSG00000100241.16	SBF1	0.161719	13.519	4.09827	4.60357e-05	0.00393761
ENSG00000121743.3	GJA3	-0.422988	1.56873	-4.09676	4.63299e-05	0.00394979
ENSG00000141448.4	GATA6	-0.445804	2.77465	-4.09522	4.66319e-05	0.00396399
ENSG00000214922.5	HLA-F-AS1	-0.226068	5.53628	-4.09395	4.68833e-05	0.0039738
ENSG00000064687.8	ABCA7	0.229822	10.0324	4.09014	4.76429e-05	0.0040215
ENSG00000161649.8	CD300LG	-0.380289	3.34224	-4.08976	4.77211e-05	0.0040215
ENSG00000167972.9	ABCA3	0.13865	12.584	4.0889	4.78931e-05	0.0040244
ENSG00000010610.5	CD4	-0.286047	9.53305	-4.08459	4.87727e-05	0.00408656
ENSG00000126773.8	PCNXL4	-0.118455	10.6694	-4.07822	5.00975e-05	0.00418558
ENSG00000196208.9	GREB1	0.175648	10.1744	4.07586	5.05987e-05	0.00420343
ENSG00000115694.10	STK25	0.118091	11.9077	4.07638	5.04879e-05	0.00420343
ENSG00000251634.2	RP11-1280N14.3	-0.301709	4.99475	-4.07407	5.09806e-05	0.00422316
ENSG00000180773.10	SLC36A4	0.147104	10.0885	4.07261	5.12949e-05	0.00423342
ENSG00000078098.9	FAP	-0.273333	6.27569	-4.07215	5.1394e-05	0.00423342
ENSG00000136231.9	IGF2BP3	-0.358656	1.3498	-4.07142	5.15526e-05	0.00423455
ENSG00000205413.3	SAMD9	-0.317071	6.85735	-4.06952	5.19659e-05	0.00425655
ENSG00000135127.7	CCDC64	0.356251	10.4124	4.06625	5.26838e-05	0.00428915
ENSG00000102984.10	ZNF821	0.150248	9.47476	4.06571	5.2804e-05	0.00428915
ENSG00000249962.1	RP11-80H5.5	0.37165	2.42626	4.06664	5.25979e-05	0.00428915
ENSG00000130303.8	BST2	-0.310751	10.0005	-4.06329	5.33424e-05	0.00430895
ENSG00000118508.4	RAB32	-0.239666	7.36304	-4.06349	5.32985e-05	0.00430895
ENSG00000229391.3	HLA-DRB6	-0.727508	3.3823	-4.05936	5.42295e-05	0.00436854
ENSG00000176428.5	VPS37D	0.191772	8.49882	4.05843	5.44395e-05	0.00437341
ENSG00000268903.1	RP11-34P13.15	-0.35228	5.26188	-4.05671	5.4835e-05	0.00439311
ENSG00000272054.1	RP11-423P10.2	-0.127288	8.47351	-4.05587	5.50279e-05	0.00439652
ENSG00000196387.5	ZNF140	-0.09049	9.18975	-4.04951	5.65119e-05	0.0044549
ENSG00000167700.4	MFSD3	0.210509	9.75875	4.04922	5.65806e-05	0.0044549
ENSG00000154134.10	ROBO3	-0.198726	10.3686	-4.04947	5.65206e-05	0.0044549
ENSG00000140459.13	CYP11A1	-0.286167	6.74735	-4.04892	5.66519e-05	0.0044549
ENSG00000133433.6	GSTT2B	-0.422139	4.66616	-4.04755	5.69774e-05	0.0044549
ENSG00000185020.5	RP11-111G23.1	0.283486	4.5213	4.04857	5.6735e-05	0.0044549
ENSG00000026751.12	SLAMF7	-0.515178	3.03109	-4.05113	5.61302e-05	0.0044549
ENSG00000211594.2	IGKJ4	-0.286082	0.531493	-4.04781	5.69374e-05	0.0044549
ENSG00000181274.5	FRAT2	0.138992	8.30887	4.04564	5.74337e-05	0.0044752
ENSG00000211519.1	MIR147B	-0.118103	0.18733	-4.04531	5.75431e-05	0.0044752
ENSG00000180867.9	PDIA3P	-0.133733	9.40009	-4.0416	5.84131e-05	0.00452254
ENSG00000133275.11	CSNK1G2	0.138941	11.9382	4.0414	5.84612e-05	0.00452254
ENSG00000166710.13	B2M	-0.305912	14.5982	-4.03909	5.90269e-05	0.00454422
ENSG00000170866.7	LILRA3	-0.496614	2.03592	-4.03899	5.90522e-05	0.00454422
ENSG00000106012.13	IQCE	0.109841	11.639	4.03829	5.9225e-05	0.00454556
ENSG00000166801.11	FAM111A	-0.245889	9.28667	-4.03679	5.95957e-05	0.00455013
ENSG00000255517.2	CTD-3074O7.5	0.146125	7.47824	4.03698	5.95495e-05	0.00455013
ENSG00000185339.4	TCN2	-0.257866	9.56661	-4.03588	5.98243e-05	0.00455568
ENSG00000108424.5	KPNB1	-0.0716337	12.7133	-4.03512	6.0013e-05	0.00455818
ENSG00000117228.9	GBP1	-0.432967	8.77437	-4.03343	6.04381e-05	0.00457858
ENSG00000243238.1	IGKV2-30	-0.21204	0.304347	-4.03178	6.09764e-05	0.00460742
ENSG00000211662.2	IGLV3-21	-0.245762	0.404412	-4.02812	6.18037e-05	0.0046579
ENSG00000118292.4	C1orf54	-0.247553	8.24388	-4.02574	6.24048e-05	0.00469111
ENSG00000131203.8	IDO1	-0.452872	0.807225	-4.0227	6.32153e-05	0.00473985
ENSG00000224614.1	TNK2-AS1	0.250048	7.56192	4.01828	6.43726e-05	0.00481428
ENSG00000154760.9	SLFN13	-0.338039	6.3708	-4.01678	6.47738e-05	0.00483192
ENSG00000188234.9	AGAP4	-0.358755	6.87712	-4.01355	6.56474e-05	0.00488464
ENSG00000211893.3	IGHG2	-0.533584	3.75626	-4.01196	6.60831e-05	0.00490457
ENSG00000255448.1	RP1-59M18.2	0.205645	8.81971	4.01071	6.64273e-05	0.00490583
ENSG00000152404.11	CWF19L2	-0.183338	9.0505	-4.01062	6.6451e-05	0.00490583
ENSG00000161914.5	ZNF653	0.158355	8.76549	4.01007	6.66034e-05	0.00490583
ENSG00000119917.9	IFIT3	-0.265798	10.191	-4.00761	6.7287e-05	0.00494374
ENSG00000267655.1	CTD-2286N8.2	-0.243238	4.03192	-4.00438	6.81929e-05	0.00499773
ENSG00000128011.4	LRFN1	0.317959	9.61403	4.00367	6.83955e-05	0.00500005
ENSG00000124201.10	ZNFX1	-0.116492	10.9651	-4.00186	6.89094e-05	0.00502506
ENSG00000225217.1	HSPA7	-0.707275	7.17763	-3.99645	7.04694e-05	0.00512603
ENSG00000102854.10	MSLN	-0.426295	5.0144	-3.99442	7.10621e-05	0.00515632
ENSG00000145214.9	DGKQ	0.202661	10.9008	3.99353	7.13236e-05	0.00516249
ENSG00000176393.6	RNPEP	-0.0890551	9.89079	-3.99116	7.2027e-05	0.00520053
ENSG00000175390.8	EIF3F	-0.0885881	12.0446	-3.99025	7.22973e-05	0.00520719
ENSG00000128394.12	APOBEC3F	-0.28015	4.76476	-3.98601	7.35739e-05	0.00528611
ENSG00000226445.1	XXyac-YX65C7_A.2	0.215588	4.71889	3.98075	7.51893e-05	0.00537576
ENSG00000166546.9	BEAN1	0.291947	4.39175	3.98093	7.51329e-05	0.00537576
ENSG00000269728.1	RP11-145M9.4	-0.193045	9.68411	-3.97798	7.6052e-05	0.00542418
ENSG00000128739.16	SNRPN	0.258547	7.98562	3.97503	7.6982e-05	0.00547715
ENSG00000264222.1	RP11-757O6.1	0.433968	2.56152	3.97387	7.73498e-05	0.00548996
ENSG00000126709.10	IFI6	-0.266173	11.4651	-3.97325	7.75462e-05	0.00549057
ENSG00000149483.7	TMEM138	-0.110807	9.09608	-3.97009	7.85624e-05	0.00554909
ENSG00000040487.8	PQLC2	0.0945103	9.43783	3.96699	7.95711e-05	0.00559668
ENSG00000197083.7	ZNF300P1	-0.328651	6.58006	-3.96626	7.98103e-05	0.00559668
ENSG00000165178.8	NCF1C	-0.437068	4.05052	-3.96678	7.96385e-05	0.00559668
ENSG00000164111.10	ANXA5	-0.254931	12.4614	-3.96333	8.07758e-05	0.00565082
ENSG00000141150.3	RASL10B	0.321464	10.9589	3.95961	8.20178e-05	0.00572402
ENSG00000225850.2	RP11-452K12.4	0.285558	2.62678	3.95779	8.26324e-05	0.00575318
ENSG00000163964.9	PIGX	0.101558	10.5279	3.95391	8.39595e-05	0.00580481
ENSG00000177169.5	ULK1	0.202843	11.9949	3.95301	8.4268e-05	0.00580481
ENSG00000142186.12	SCYL1	0.0914278	11.8088	3.95273	8.43664e-05	0.00580481
ENSG00000267834.1	RP11-167N5.5	0.235969	4.46481	3.9537	8.40311e-05	0.00580481
ENSG00000143556.4	S100A7	0.368061	1.98467	3.95295	8.42873e-05	0.00580481
ENSG00000184293.3	CLECL1	-0.50805	2.14417	-3.95121	8.4891e-05	0.00582719
ENSG00000204807.1	FAM27E2	0.341321	4.65843	3.95013	8.52672e-05	0.00583931
ENSG00000185885.11	IFITM1	-0.361947	10.013	-3.94692	8.63947e-05	0.0059027
ENSG00000114850.2	SSR3	-0.119161	11.4985	-3.94603	8.67094e-05	0.00591039
ENSG00000271978.1	RP11-428J1.4	0.187719	6.36511	3.94409	8.74036e-05	0.00593015
ENSG00000250011.1	HMGB1P3	-0.400391	3.40833	-3.94408	8.74049e-05	0.00593015
ENSG00000180438.10	TPRXL	0.284757	3.00437	3.94331	8.76827e-05	0.00593523
ENSG00000152766.5	ANKRD22	-0.646467	3.36749	-3.93972	8.89875e-05	0.00600964
ENSG00000103254.5	FAM173A	0.228327	8.22899	3.93704	8.99548e-05	0.00605267
ENSG00000254715.2	OR7E154P	0.336705	4.21184	3.93682	9.00387e-05	0.00605267
ENSG00000197937.8	ZNF347	-0.152609	7.6823	-3.93553	9.05142e-05	0.00607068
ENSG00000135677.6	GNS	-0.119824	11.257	-3.93459	9.08588e-05	0.00607985
ENSG00000166927.8	MS4A7	-0.456332	7.54673	-3.93314	9.13981e-05	0.00610197
[truncated: 1,719 more rows]

## Sheet: 9
This table provides genetic correlation results for the non-stratified GWAS dataset and for the sex-stratified GWAS results and some traits.
[truncated: 21 more rows]
